# Supplementary material for: Extended analyses of rotavirus C (RVC) G-types and P-types reveal new cut-off value for the G-types and reclassification of strains
Source: J Virol. 2025 Apr 15;99(5):e00049-25. doi: 10.1128/jvi.00049-25 (PMC12090754; doi:10.1128/jvi.00049-25)
Supplement: Table S3 — Intragenotype identity G-type. [file jvi.00049-25-s0002.xlsx]

## Sheet: G1
	PQ561927.1_RVC/pig-wt/AT/BE100/2023/G1	PQ561926.1_RVC/pig-wt/AT/BE99/2023/G1	PQ561885.1_RVC/pig-wt/GER/BE63/2023/G1	HQ323754.1_CUK-6	KJ814485.1_RVC/Pig-wt/KOR/06-238-2/2006/G1PX	LC622375.1_RVC/Pig-wt/JPN/HgYa2/2016/G1P9	EF464651.1_118/05-1	EF464652.1_118/05-4	LC622353.1_RVC/Pig-wt/JPN/Ishi-Ya3/2017/G1P5	LC622341.1_RVC/Pig-wt/JPN/Ishi-Ya1/2017/G1P5P6	LC622318.1_RVC/Pig-wt/JPN/Ishi-Im9/2016/G1PX	LC622306.1_RVC/Pig-wt/JPN/Ishi-Im1/2015/G1P4PX	MT771607.1_RVC/Pig-wt/USA/MN_3659/2012	U31749.1_WH	AB905211.1_CJ13-6	M61101.1_Cowden	LC622329.1_RVC/Pig-wt/JPN/Ishi-Ka6/2016/G1P4	JX273365.1_RVC/pig-wt/USA/MN11-68/2011/G1P_X	JX273364.1_RVC/pig-wt/USA/MN11-67/2011/G1P_X	JX273363.1_RVC/pig-wt/USA/MN11-66/2011/G1P_X	JX273352.1_RVC/pig-wt/USA/MN10-55/2010/G1P_X	JX273302.1_RVC/pig-wt/USA/MN09-5/2009/G1P_X	JX273320.1_RVC/pig-wt/USA/MN09-23/2009/G1P_X	JX273310.1_RVC/pig-wt/USA/AR09-13/2009/G1P_X	KJ814486.1_RVC/Pig-wt/KOR/07-74-11/2007/G1PX	KJ814487.1_RVC/Pig-wt/KOR/04-155-5/2004/G1PX	AB905217.1_CJ49-4	AB905214.1_CJ31-6	AB905212.1_CJ16-4	AB905221.1_86-K5	MF139516.1_RVC/Pig/THA/CU115C/15/G1	EF464649.1_118-05-27	EF464648.1_118/05-18	PQ561934.1_RVC/pig-wt/GER/BE105/2023/G1	PQ561932.1_RVC/pig-wt/GER/BE104/2023/G1P21	PQ561931.1_RVC/pig-wt/GER/BE103/2023/G1	PQ561882.1_RVC/pig-wt/GER/BE60/2022/G1P21	PQ561848.1_RVC/pig-wt/GER/BE30/2018/G1	PQ561846.1_RVC/pig-wt/GER/Beli-5/2018/G1P33	PQ561864.1_RVC/pig-wt/GER/BE44/2022/G1P33	PQ561826.1_RVC/pig-wt/GER/BE12/2017/G1	PQ561949.1_RVC/pig-wt/GER/BE119/2024/G1P21	PQ561891.1_RVC/pig-wt/GER/BE68/2023/G1	PQ561890.1_RVC/pig-wt/GER/BE67/2023/G1	KM099267.1_RVC/Pig-wt/CZE/P9/2011	PQ561874.1_RVC/pig-wt/GER/BE52/2022/G1	PQ561818.1_RVC/pig-wt/GER/BE5/2017/G1	PQ561839.1_RVC/pig-wt/GER/BE23/2018/G1	EU624405.1_45/06/Cork
PQ561927.1_RVC/pig-wt/AT/BE100/2023/G1
PQ561926.1_RVC/pig-wt/AT/BE99/2023/G1	99.8
PQ561885.1_RVC/pig-wt/GER/BE63/2023/G1	94.414	94.631
HQ323754.1_CUK-6	92.862	92.97	92.068
KJ814485.1_RVC/Pig-wt/KOR/06-238-2/2006/G1PX	89.635	89.626	88.677	90.673
LC622375.1_RVC/Pig-wt/JPN/HgYa2/2016/G1P9	87.085	87.327	86.577	88.554	87.484
EF464651.1_118/05-1	90.065	90.297	90.443	91.132	88.058	87.777
EF464652.1_118/05-4	90.065	90.297	90.443	91.132	88.058	87.777	100
LC622353.1_RVC/Pig-wt/JPN/Ishi-Ya3/2017/G1P5	87.857	88.097	88.855	87.994	86.913	86.155	87.248	87.248
LC622341.1_RVC/Pig-wt/JPN/Ishi-Ya1/2017/G1P5P6	87.857	88.097	88.855	87.994	86.913	86.155	87.248	87.248	100
LC622318.1_RVC/Pig-wt/JPN/Ishi-Im9/2016/G1PX	88.421	88.535	89.401	89.13	88.704	87.074	89.262	89.262	88.038	88.038
LC622306.1_RVC/Pig-wt/JPN/Ishi-Im1/2015/G1P4PX	87.619	87.859	86.737	86.191	84.845	86.191	87.954	87.954	85.438	85.438	87.839
MT771607.1_RVC/Pig-wt/USA/MN_3659/2012	88.44	88.573	88.599	88.573	87.107	86.164	87.983	87.983	86.249	86.249	87.762	86.574
U31749.1_WH	88.068	87.829	87.859	87.432	87.359	84.845	87.714	87.714	85.189	85.189	87.619	84.463	89.842
AB905211.1_CJ13-6	85.058	85.201	85.863	84.515	84.29	82.023	85.32	85.32	83.47	83.47	84.437	83.703	85.722	85.176
M61101.1_Cowden	89.652	89.78	90.042	90.363	89.563	86.769	89.788	89.788	87.107	87.107	88.966	86.398	91.979	93.317	87.432
LC622329.1_RVC/Pig-wt/JPN/Ishi-Ka6/2016/G1P4	86.238	86.355	85.981	84.635	84.701	83.542	85.332	85.332	83.755	83.755	85.992	85.273	85.368	86.758	85.359	87.359
JX273365.1_RVC/pig-wt/USA/MN11-68/2011/G1P_X	88.762	88.875	89.739	90.673	88.535	88.544	88.39	88.39	86.761	86.761	89.28	86.588	87.983	86.238	85.031	88.852	85.933
JX273364.1_RVC/pig-wt/USA/MN11-67/2011/G1P_X	88.762	88.875	89.739	90.673	88.535	88.544	88.39	88.39	86.761	86.761	89.28	86.588	87.983	86.238	85.031	88.852	85.933	100
JX273363.1_RVC/pig-wt/USA/MN11-66/2011/G1P_X	89.229	89.342	90.199	91.009	88.756	88.766	88.737	88.737	87.115	87.115	89.499	86.558	88.08	86.335	85.261	89.071	86.16	99.698	99.698
JX273352.1_RVC/pig-wt/USA/MN10-55/2010/G1P_X	88.239	88.477	87.762	87.964	85.734	82.576	86.991	86.991	87.127	87.127	85.226	83.569	87.127	86.832	85.84	88.431	85.852	86.377	86.377	86.601
JX273302.1_RVC/pig-wt/USA/MN09-5/2009/G1P_X	87.983	88.221	87.753	87.327	85.722	82.453	87.464	87.464	87.369	87.369	85.604	84.38	87.494	86.588	86.086	88.932	86.991	86.343	86.343	86.569	95.846
JX273320.1_RVC/pig-wt/USA/MN09-23/2009/G1P_X	87.609	87.849	87.378	87.201	85.332	82.316	87.085	87.085	87.243	87.243	85.214	84.116	87.369	86.46	86.215	88.809	86.737	85.957	85.957	86.184	95.629	99.193
JX273310.1_RVC/pig-wt/USA/AR09-13/2009/G1P_X	87.895	88.133	88.035	87.619	86.003	82.208	87.001	87.001	86.525	86.525	86.291	84.272	86.418	87.011	86.238	89.208	86.249	86.153	86.153	86.505	95.751	96.173	95.742
KJ814486.1_RVC/Pig-wt/KOR/07-74-11/2007/G1PX	85.686	85.803	85.58	85.908	85.791	84.277	86.332	86.332	84.22	84.22	86.621	85.262	87.127	85.176	84.899	87.306	85.593	85.686	85.686	85.653	84.872	85.908	86.681	85.15
KJ814487.1_RVC/Pig-wt/KOR/04-155-5/2004/G1PX	87.964	88.078	87.484	87.809	87.484	84.845	87.964	87.964	85.556	85.556	87.724	84.619	87.849	86.693	86.167	89.505	85.686	87.19	87.19	87.161	86.553	87.432	87.683	87.222	90.315
AB905217.1_CJ49-4	88.401	88.638	88.544	88.369	87.168	84.502	87.777	87.777	86.645	86.645	87.934	86.238	87.327	87.536	85.752	90.092	87.029	85.882	85.882	86.37	88.38	89.478	89.356	88.411	86.375	87.64
AB905214.1_CJ31-6	86.959	87.201	87.714	87.283	86.343	84.263	87.212	87.212	86.82	86.82	87.096	85.25	85.71	87.222	84.962	88.068	86.437	86.4	86.4	86.499	87.338	87.327	87.201	87.117	85.778	86.206	89.253
AB905212.1_CJ16-4	86.387	86.631	86.662	85.58	84.964	83.676	87.127	87.127	85.628	85.628	84.317	83.475	85.734	86.991	84.064	90.273	84.845	85.616	85.616	85.713	86.493	87.973	87.973	87.762	85.568	86.864	86.82	84.794
AB905221.1_86-K5	87.753	87.992	87.609	87.096	86.854	84.607	86.748	86.748	85.32	85.32	87.513	85.143	86.588	86.97	85.018	87.944	85.241	86.062	86.062	86.289	87.233	87.724	87.849	88.01	85.933	88.202	88.781	88.535	85.214
MF139516.1_RVC/Pig/THA/CU115C/15/G1	83.939	84.192	83.831	84.299	84.362	82.929	84.865	84.865	84.218	84.218	86.276	82.153	85.375	85.741	83.294	86.35	83.844	84.47	84.47	84.961	83.402	84.984	84.853	84.085	84.445	84.96	85.197	84.59	85.879	84.638
EF464649.1_118-05-27	83.122	83.379	83.528	83.755	84.595	80.877	83.258	83.258	83.001	83.001	85.628	82.447	84.475	84.45	81.254	86.448	82.697	83.364	83.364	83.053	82.743	84.051	83.379	83.435	83.228	83.861	85.058	83.349	85.32	84.317	84.405
EF464648.1_118/05-18	83.258	83.514	83.663	83.889	84.858	81.158	83.393	83.393	83.272	83.272	85.368	82.31	84.21	84.714	81.254	86.832	82.971	82.819	82.819	82.779	83.015	84.582	83.917	83.97	83.364	83.995	84.529	83.349	85.58	84.317	84.803	98.165
PQ561934.1_RVC/pig-wt/GER/BE105/2023/G1	83.27	83.525	82.867	82.337	81.775	80.203	83.427	83.427	80.816	80.816	81.622	80.946	82.879	81.927	81.527	83.911	80.986	82.569	82.569	82.255	81.583	82.364	82.499	81.981	82.976	82.527	82.583	84.427	83.148	81.513	82.015	82.469	82.469
PQ561932.1_RVC/pig-wt/GER/BE104/2023/G1P21	84.543	84.794	85.332	83.591	83.663	82.757	85.201	85.201	83.077	83.077	85.32	84.404	86.121	85.32	83.335	87.317	85.71	85.486	85.486	85.584	83.903	85.058	84.926	84.317	83.634	85.71	84.872	84.263	86.203	83.62	83.842	87.108	86.852	86.832
PQ561931.1_RVC/pig-wt/GER/BE103/2023/G1	84.807	85.058	85.593	83.861	83.931	83.029	85.463	85.463	83.349	83.349	85.58	84.667	86.377	85.58	83.335	87.568	85.969	85.746	85.746	85.843	83.903	85.058	84.926	84.317	83.903	85.969	85.136	84.263	86.203	83.889	83.842	87.363	87.108	86.832	99.799
PQ561882.1_RVC/pig-wt/GER/BE60/2022/G1P21	82.922	83.179	84.392	84.223	84.236	80.502	84.763	84.763	81.39	81.39	85.661	82.078	85.013	85.12	82.007	86.61	83.983	83.165	83.165	83.261	83.057	84.09	83.957	84.116	84.977	85.486	84.437	83.393	85.226	83.69	83.885	91.453	90.98	83.569	85.725	85.986
PQ561848.1_RVC/pig-wt/GER/BE30/2018/G1	83.245	83.366	82.705	83.475	82.976	80.986	84.416	84.416	83.366	83.366	83.9	82.019	84.58	82.827	80.56	85.757	81.592	82.678	82.678	82.774	83.512	84.14	84.272	83.791	82.814	84.774	83.179	82.116	85.273	83.366	84.205	90.776	91.013	80.941	86.577	86.32	89.008
PQ561846.1_RVC/pig-wt/GER/Beli-5/2018/G1P33	84.582	84.569	86.014	85.593	85.757	82.908	86.525	86.525	84.197	84.197	85.897	83.245	85.38	85.875	83.755	87.453	85.616	85.475	85.475	85.572	84.475	85.095	85.486	85.403	84.82	85.568	86.726	85.722	87.001	86.515	84.816	89.53	89.775	83.136	86.968	86.711	89.336	89.478
PQ561864.1_RVC/pig-wt/GER/BE44/2022/G1P33	82.814	83.071	84.152	84.116	82.022	78.919	83.084	83.084	82.086	82.086	83.767	81.556	83.415	82.419	79.627	84.739	80.184	81.126	81.126	81.081	81.498	82.419	82.282	82.879	81.19	83.043	82.635	81.701	82.664	82.145	80.696	88.027	88.152	81.081	84.354	84.086	86.565	87.453	86.901
PQ561826.1_RVC/pig-wt/GER/BE12/2017/G1	84.582	84.833	85.498	85.356	84.21	82.39	85.757	85.757	82.986	82.986	85.852	82.433	86.132	86.515	83.542	88.713	84.037	85.908	85.908	85.876	83.97	85.12	85.51	84.774	84.894	84.833	85.981	84.989	86.726	84.858	85.446	86.529	86.271	83.917	88.586	88.336	85.791	84.82	87.029	84.023
PQ561949.1_RVC/pig-wt/GER/BE119/2024/G1P21	84.38	84.632	85.166	82.922	82.527	81.081	84.14	84.14	82.922	82.922	83.729	82.659	85.238	83.97	83.179	85.897	83.057	84.774	84.774	85.002	82.419	83.97	84.103	83.379	84.164	85.024	84.343	83.379	85.908	82.65	84.375	85.816	85.294	85.013	88.162	87.913	85.176	85.403	86.577	83.85	86.936
PQ561891.1_RVC/pig-wt/GER/BE68/2023/G1	82.84	83.097	83.911	83.232	84.307	81.981	83.27	83.27	83.391	83.391	84.449	82.94	84.536	82.447	81.608	84.152	82.854	82.814	82.814	83.315	83.05	84.187	84.187	83.062	82.976	83.742	85.446	83.232	83.232	84.427	83.506	86.748	86.366	83.057	86.215	86.215	84.343	84.786	87.599	81.685	84.235	84.33
PQ561890.1_RVC/pig-wt/GER/BE67/2023/G1	82.331	82.591	82.469	83.514	83.69	80.485	84.223	84.223	83.703	83.703	85.131	82.064	84.103	85.391	81.289	87.085	82.316	82.162	82.162	82.259	83.556	84.714	84.582	84.894	83.393	83.62	84.29	82.007	85.604	83.944	84.032	91.31	92.713	82.879	85.711	85.448	88.936	91.132	89.059	87.294	85.517	85.189	85.356
KM099267.1_RVC/Pig-wt/CZE/P9/2011	84.763	84.751	83.569	85.013	84.547	81.592	85.672	85.672	83.314	83.314	84.09	81.608	84.116	85.036	80.985	86.398	82.469	83.461	83.461	83.289	83.754	84.643	84.38	84.774	84.103	85.273	83.122	82.772	84.488	84.619	83.024	85.018	85.281	83.3	85.331	85.594	84.529	85.521	85.686	84.051	86.025	85.486	83.81	85.412
PQ561874.1_RVC/pig-wt/GER/BE52/2022/G1	84.41	84.662	85.332	85.189	83.528	83.407	86.109	86.109	84.688	84.688	85.556	83.475	84.845	83.889	83.606	86.32	84.794	85.722	85.722	85.69	85.226	87.117	87.243	86.143	85.095	85.45	85.004	85.71	86.483	84.926	84.671	86.749	86.749	84.675	88.676	88.427	84.429	86.704	88.978	84.22	88.483	86.82	86.704	86.517	86.657
PQ561818.1_RVC/pig-wt/GER/BE5/2017/G1	82.606	82.864	84.356	83.944	83.179	82.949	82.469	82.469	83.863	83.863	83.595	80.393	83.136	83.165	82.023	84.989	82.591	83.663	83.663	83.759	81.422	83.029	83.435	81.577	83.179	83.272	82.834	84.077	84.21	83.029	82.08	86.466	86.466	82.224	85.213	84.948	84.16	84.325	86.736	84.382	84.487	84.184	85.12	84.919	84.41	86.925
PQ561839.1_RVC/pig-wt/GER/BE23/2018/G1	83.366	83.621	84.164	83.219	81.899	82.078	84.558	84.558	81.469	81.469	82.949	80.031	82.268	82.405	80.327	86.025	81.855	83.232	83.232	83.058	82.447	82.814	82.949	82.05	82.827	85.521	83.165	82.101	85.435	82.949	82.08	85.004	85.53	83.475	86.669	86.925	84.115	84.833	86.271	82.849	85.412	84.475	82.986	83.696	84.675	86.025	85.71
EU624405.1_45/06/Cork	83.248	83.511	83.387	83.788	82.152	81.164	81.833	81.833	82.136	82.136	83.402	81.535	82.48	83.046	80.762	84.359	80.965	83.526	83.526	83.487	82.78	82.48	82.48	82.546	82.497	84.512	83.294	83.466	84.281	83.217	80.653	84.817	85.363	83.372	86.249	86.249	84.174	84.785	85.011	82.051	85.075	85.476	84.404	85.257	84.344	84.89	84.71	83.211
PQ561922.1_RVC/pig-wt/AT/BE95/2023/G1	84.09	84.343	84.09	85.368	84.09	81.577	83.421	83.421	83.837	83.837	85.498	83.282	84.368	83.029	82.086	86.153	83.995	83.85	83.85	83.813	84.008	84.236	84.632	84.547	82.527	83.97	85.628	84.343	84.077	82.786	82.737	87.306	87.432	82.086	86.259	85.999	85.908	85.593	87.041	85.356	86.191	85.083	84.595	86.693	84.304	86.129	84.606	85.294	85.542
PQ561915.1_RVC/pig-wt/AT/BE89/2023/G1	83.97	84.223	84.103	84.356	83.192	81.065	83.97	83.97	83.582	83.582	84.643	82.596	83.742	82.664	82.591	84.343	82.331	82.376	82.376	82.609	83.243	84.143	84.143	83.797	83.379	83.931	84.964	83.286	83.499	82.635	84.072	86.296	86.167	83.084	86.913	86.657	85.163	85.083	86.669	84.051	84.635	86.174	86.291	84.886	84.184	87.547	85.412	83.062	85.136
[truncated: 2 more columns]

## Sheet: G2
	AB108681.1_Yamagata	AB874641.1_Y/10	AB874640.1_Y/08	AB874639.1_Y/3/04	AB874636.1_Y/03	AB874638.1_Y/2/04	AB874637.1_Y/1/04	AB738417.1_Toyama	U31750.1_Shintoku
AB108681.1_Yamagata
AB874641.1_Y/10	92.619
AB874640.1_Y/08	91.462	96.592
AB874639.1_Y/3/04	92.855	97.444	96.919
AB874636.1_Y/03	95.079	91.47	90.648	91.242
AB874638.1_Y/2/04	93.058	96.055	94.858	96.274	91.681
AB874637.1_Y/1/04	93.058	96.055	94.858	96.274	91.681	100
AB738417.1_Toyama	91.798	95.846	97.438	97.025	90.149	95.188	95.188
U31750.1_Shintoku	92.95	93.876	93.431	94.327	91.453	94.752	94.752	93.419

## Sheet: G3
	PQ561870.1_RVC/pig-wt/GER/Beli-8/2022/G3P34	PQ561889.1_RVC/pig-wt/GER/BE66/2023/G3	LC622387.1_RVC/Pig-wt/JPN/HgYa3/2016/GXPX	LC622364.1_RVC/Pig-wt/JPN/HgYa1/2016/GXPX	LC622398.1_RVC/Pig-wt/JPN/HgOg11/2018/GXPX	KJ814488.1_RVC/Pig-wt/KOR/06-144-2/2006/G3PX	MN809648.1_RV0104	MT771592.1_RVC/Pig-wt/USA/NE_5735/2013	KJ814494.1_RVC/Pig-wt/KOR/2846/2012/G3PX	KJ814493.1_RVC/Pig-wt/KOR/2455/2012/GXPX	KJ814492.1_RVC/Pig-wt/KOR/50-12/2012/G3PX	KJ814490.1_RVC/Pig-wt/KOR/09-43-8/2009/G3PX	KJ814489.1_RVC/Pig-wt/KOR/09-15-9/2009/G3PX	KM099266.1_RVC/Pig-wt/CZE/P8/2011
PQ561870.1_RVC/pig-wt/GER/Beli-8/2022/G3P34
PQ561889.1_RVC/pig-wt/GER/BE66/2023/G3	88.301
LC622387.1_RVC/Pig-wt/JPN/HgYa3/2016/GXPX	81.94	80.951
LC622364.1_RVC/Pig-wt/JPN/HgYa1/2016/GXPX	81.94	80.951	100
LC622398.1_RVC/Pig-wt/JPN/HgOg11/2018/GXPX	82.878	81.483	97.015	97.015
KJ814488.1_RVC/Pig-wt/KOR/06-144-2/2006/G3PX	85.49	84.191	81.571	81.571	82.374
MN809648.1_RV0104	86.089	85.828	82.894	82.894	82.723	86.797
MT771592.1_RVC/Pig-wt/USA/NE_5735/2013	83.951	83.44	82.925	82.925	83.576	83.077	86.129
KJ814494.1_RVC/Pig-wt/KOR/2846/2012/G3PX	84.01	83.361	80.988	80.988	80.808	84.325	90.759	84.191
KJ814493.1_RVC/Pig-wt/KOR/2455/2012/GXPX	83.738	82.949	80.559	80.559	80.377	83.786	90.399	83.65	99.093
KJ814492.1_RVC/Pig-wt/KOR/50-12/2012/G3PX	83.722	83.345	80.97	80.97	80.79	83.906	90.51	84.041	99.194	99.497
KJ814490.1_RVC/Pig-wt/KOR/09-43-8/2009/G3PX	84.533	83.618	81.817	81.817	81.642	84.711	91.462	85.241	97.545	97.44	97.543
KJ814489.1_RVC/Pig-wt/KOR/09-15-9/2009/G3PX	84.264	83.345	80.97	80.97	81.075	84.711	91.697	84.977	97.962	97.858	97.961	99.396
KM099266.1_RVC/Pig-wt/CZE/P8/2011	85.294	84.529	80.059	80.059	80.021	84.277	84.621	84.325	83.966	83.561	83.545	84.325	84.056

## Sheet: G4
	EF641111.1_CMH004/03	AB281654.1_OH567	HQ185678.1_BK0830	AY803725.1_V508	HQ185657.1_YNR001	EF528571.1_Wu82	HQ185637.1_BS347	X77257.1_Bristol
EF641111.1_CMH004/03
AB281654.1_OH567	99.092
HQ185678.1_BK0830	98.683	99.193
AY803725.1_V508	95.64	96.176	95.745
HQ185657.1_YNR001	98.581	99.092	99.295	95.856
EF528571.1_Wu82	99.092	99.598	99.193	96.176	99.092
HQ185637.1_BS347	94.77	95.314	94.876	98.069	94.99	95.314
X77257.1_Bristol	97.234	97.547	97.126	96.492	97.234	97.547	95.958

## Sheet: G5
	MT771621.1_RVC/Pig-wt/USA/MN_1834/2013	MT771618.1_RVC/Pig-wt/USA/MN_0339/2013	MT771591.1_RVC/Pig-wt/USA/KS_7894/2012	MT771599.1_RVC/Pig-wt/USA/IL_8901_2/2013	MT771593.1_RVC/Pig-wt/USA/IL_6269_1/2013	MT771589.1_RVC/Pig-wt/USA/SD_6031/2011	JX273324.1_RVC/pig-wt/USA/NE09-27/2009/G5P_X	JX273323.1_RVC/pig-wt/USA/NE09-26/2009/G5P_X	JX273322.1_RVC/pig-wt/USA/NE09-25/2009/G5P_X	JX273312.1_RVC/pig-wt/USA/MN09-15/2009/G5P_X	JX273307.1_RVC/pig-wt/USA/MN09-10/2009/G5P_X	HQ833830.1_CUK-5	AB905218.1_CJ59-32	AB905216.1_CJ33-5	EF464653.1_134/04-18	JX273309.1_RVC/pig-wt/USA/MN09-12/2009/G5P_X	PQ561845.1_RVC/pig-wt/GER/BE28/2018/G5	PQ561868.1_RVC/pig-wt/DK/BE48/2022/G5P4	PQ561863.1_RVC/pig-wt/GER/BE43/2022/G5P20	PQ561860.1_RVC/pig-wt/GER/BE40/2022/G5P4	PQ561853.1_RVC/pig-wt/GER/BE33/2022/G5	PQ561823.1_RVC/pig-wt/GER/BE9/2017/G5	PQ561903.1_RVC/pig-wt/GER/BE77/2023/G5	PQ561817.1_RVC/pig-wt/GER/BE4/2017/G5P6	PQ561836.1_RVC/pig-wt/GER/BE136/2018/G5	MF522571.1_RVC/Pig-wt/USA/IA-135/2013	PQ561909.1_RVC/pig-wt/GER/BE83/2023/G5P21	PQ561898.1_RVC/pig-wt/GER/Beli-12/2023/G5P38	PQ561815.1_RVC/pig-wt/GER/BE2/2016/G5P4	PQ561893.1_RVC/pig-wt/GER/Beli-10/2023/G5P36
MT771621.1_RVC/Pig-wt/USA/MN_1834/2013
MT771618.1_RVC/Pig-wt/USA/MN_0339/2013	90.306
MT771591.1_RVC/Pig-wt/USA/KS_7894/2012	89.712	95.622
MT771599.1_RVC/Pig-wt/USA/IL_8901_2/2013	89.916	89.204	89.823
MT771593.1_RVC/Pig-wt/USA/IL_6269_1/2013	90.51	89.702	89.833	98.27
MT771589.1_RVC/Pig-wt/USA/SD_6031/2011	91.485	93.769	93.662	89.945	89.814
JX273324.1_RVC/pig-wt/USA/NE09-27/2009/G5P_X	90.203	95.626	98.479	89.833	89.842	93.779
JX273323.1_RVC/pig-wt/USA/NE09-26/2009/G5P_X	89.945	95.289	98.167	89.449	89.459	93.881	99.092
JX273322.1_RVC/pig-wt/USA/NE09-25/2009/G5P_X	89.945	95.289	98.167	89.449	89.459	93.881	99.092	100
JX273312.1_RVC/pig-wt/USA/MN09-15/2009/G5P_X	90.074	96.055	98.889	89.823	89.833	94.221	98.785	98.477	98.477
JX273307.1_RVC/pig-wt/USA/MN09-10/2009/G5P_X	89.702	95.617	98.477	89.693	89.702	93.544	98.168	98.061	98.061	98.785
HQ833830.1_CUK-5	90.784	91.124	91.704	88.731	89.091	91.47	91.139	91.477	91.477	92.068	91.36
AB905218.1_CJ59-32	90.426	90.443	91.979	88.855	88.844	91.132	91.637	91.272	91.272	91.863	91.272	90.443
AB905216.1_CJ33-5	90.759	91.719	91.139	88.199	88.936	91.242	91.5	91.132	91.132	91.492	90.895	89.571	90.639
EF464653.1_134/04-18	84.578	85.634	86.167	84.191	84.844	84.696	85.53	85.765	85.765	86.681	86.413	86.413	86.693	85.986
JX273309.1_RVC/pig-wt/USA/MN09-12/2009/G5P_X	89.702	95.617	98.477	89.693	89.702	93.544	98.168	98.061	98.061	98.785	100	91.36	91.272	90.895	86.413
PQ561845.1_RVC/pig-wt/GER/BE28/2018/G5	84.115	84.886	85.53	84.129	85.045	84.339	85.673	85.281	85.281	86.05	85.15	85.908	85.852	83.801	89.449	85.15
PQ561868.1_RVC/pig-wt/DK/BE48/2022/G5P4	85.58	85.32	85.722	83.74	84.129	85.176	85.604	85.189	85.189	86.238	85.71	84.662	85.604	86.343	89.459	85.71	89.747
PQ561863.1_RVC/pig-wt/GER/BE43/2022/G5P20	82.849	83.663	84.739	83.272	83.931	83.514	84.356	84.197	84.197	85.001	84.463	83.663	85.013	83.349	89.017	84.463	86.565	86.599
PQ561860.1_RVC/pig-wt/GER/BE40/2022/G5P4	85.543	84.648	84.662	83.047	83.168	84.235	84.543	84.382	84.382	85.189	84.648	85.438	85.07	85.634	88.086	84.648	88.515	89.262	85.661
PQ561853.1_RVC/pig-wt/GER/BE33/2022/G5	83.528	83.122	84.739	83.136	83.663	83.649	84.488	84.064	84.064	84.87	84.064	84.33	83.957	82.91	87.144	84.064	86.413	85.15	85.71	86.155
PQ561823.1_RVC/pig-wt/GER/BE9/2017/G5	84.023	84.423	83.903	83.228	84.157	83.875	83.917	83.349	83.349	84.701	83.889	84.023	84.845	84.648	88.39	83.889	86.809	87.599	93.972	85.882	84.382
PQ561903.1_RVC/pig-wt/GER/BE77/2023/G5	82.469	83.015	83.165	82.346	82.331	83.243	83.314	82.879	82.879	83.703	82.879	82.606	82.635	83.214	87.041	82.879	85.268	85.045	84.952	86.565	91.242	84.939
PQ561817.1_RVC/pig-wt/GER/BE4/2017/G5P6	84.235	84.1	84.781	83.031	83.152	84.22	84.529	84.635	84.635	85.307	84.368	84.635	85.294	83.241	89.945	84.368	89.14	88.658	86.062	87.525	84.886	86.284	84.913
PQ561836.1_RVC/pig-wt/GER/BE136/2018/G5	83.931	83.122	83.407	83.136	83.797	82.971	83.421	83.258	83.258	83.272	83.663	83.258	82.743	83.214	85.933	83.663	85.45	86.003	85.414	84.82	84.45	85.403	84.077	84.781
MF522571.1_RVC/Pig-wt/USA/IA-135/2013	82.956	83.228	84.45	83.917	84.437	84.688	84.858	84.171	84.171	85.238	84.437	83.903	83.499	84.368	89.505	84.437	86.82	87.212	87.513	86.284	88.762	87.753	88.141	87.338	84.739
PQ561909.1_RVC/pig-wt/GER/BE83/2023/G5P21	81.868	81.341	82.331	81.605	81.728	82.544	82.346	82.178	82.178	82.743	82.178	80.775	81.9	82.48	86.645	82.178	85.018	84.1	84.569	85.227	87.248	84.157	87.248	85.425	83.393	89.449
PQ561898.1_RVC/pig-wt/GER/Beli-12/2023/G5P38	81.868	81.621	82.606	81.744	82.146	82.162	82.621	82.453	82.453	83.015	82.453	80.775	82.178	83.168	87.029	82.453	85.15	84.368	84.304	85.752	87.12	83.755	88.131	85.556	83.528	89.916	98.375
PQ561815.1_RVC/pig-wt/GER/BE2/2016/G5P4	82.268	82.3	82.453	82.146	82.819	82.56	82.469	82.3	82.3	82.864	82.3	81.605	82.576	83.561	87.398	82.3	86.05	84.886	84.952	86.129	87.108	84.807	88.12	85.543	83.917	90.168	98.477	98.477
PQ561893.1_RVC/pig-wt/GER/Beli-10/2023/G5P36	81.024	81.059	81.498	80.614	81.307	81.464	81.233	81.059	81.059	81.638	81.059	81.2	81.9	82.202	86.388	81.059	84.487	84.368	83.634	85.49	86.993	83.755	87.502	84.502	83.258	88.211	95.835	95.835	96.586

## Sheet: G6
	PQ561950.1_RVC/pig-wt/GER/BE120/2024/G6P6	PQ561925.1_RVC/pig-wt/AT/BE98/2023/G6P21	MN809638.1_RV0143	MT771624.1_RVC/Pig-wt/USA/MN_2708/2013	MT771603.1_RVC/Pig-wt/USA/MN_1837_7/2012	MT771602.1_RVC/Pig-wt/USA/MN_1837_6/2012	MT771601.1_RVC/Pig-wt/USA/MN_1246/2012	MT771620.1_RVC/Pig-wt/USA/MN_1239/2013	MT771619.1_RVC/Pig-wt/USA/MN_1233/2013	MT771590.1_RVC/Pig-wt/USA/KS_1319/2011	MT771594.1_RVC/Pig-wt/USA/IL_6269_3/2013	JX273298.1_RVC/pig-wt/USA/OH09-1/2009/G6P_X	JX273299.1_RVC/pig-wt/USA/NE09-2/2009/G6P_X	JX273300.1_RVC/pig-wt/USA/NC09-3/2009/G6P_X	JX273304.1_RVC/pig-wt/USA/MN09-7/2009/G6P_X	JX273303.1_RVC/pig-wt/USA/MN09-6/2009/G6P_X	JX273321.1_RVC/pig-wt/USA/MN09-24/2009/G6P_X	JX273319.1_RVC/pig-wt/USA/MN09-22/2009/G6P_X	JX273311.1_RVC/pig-wt/USA/MN09-14/2009/G6P_X	JX273315.1_RVC/pig-wt/USA/IL09-18/2009/G6P_X	JX273314.1_RVC/pig-wt/USA/AR09-17/2009/G6P_X	KJ814500.1_RVC/Pig-wt/KOR/61-12/2012/G6PX	KJ814499.1_RVC/Pig-wt/KOR/09-15-7/2009/G6PX	KJ814498.1_RVC/Pig-wt/KOR/07-109-12/2007/G6PX	KJ814497.1_RVC/Pig-wt/KOR/07-60-4/2007/G6PX	KJ814495.1_RVC/Pig-wt/KOR/06-176-1/2006/G6PX	LC122600.1_RVC/Pig-wt/Tochigi-2/2014/G6P_4	AB905209.1_CJ3-6	AB905230.1_134-9	AB905220.1_86-H5	AB905219.1_86-H3	JX273367.1_RVC/pig-wt/CAN/MB11-70/2011/G6P_X	JX273366.1_RVC/pig-wt/CAN/MB11-69/2011/G6P_X	JX273362.1_RVC/pig-wt/CAN/MB11-65/2011/G6P_X	JX273356.1_RVC/pig-wt/CAN/MB11-59/2011/G6P_X	JX273355.1_RVC/pig-wt/CAN/MB11-58/2011/G6P_X	JX273354.1_RVC/pig-wt/CAN/MB11-57/2011/G6P_X	JX273353.1_RVC/pig-wt/CAN/MB11-56/2011/G6P_X	KJ814496.1_RVC/Pig-wt/KOR/06-281-4/2006/G6PX	EU624403.1_1GA/05/Cork	JX273350.1_RVC/pig-wt/USA/NC10-53/2010/G6P_X	JX273301.1_RVC/pig-wt/USA/NC09-4/2009/G6P_X	JX273306.1_RVC/pig-wt/USA/IL09-9/2009/G6P_X	PQ561835.1_RVC/pig-wt/GER/BE121/2017/G6P31	PQ561831.1_RVC/pig-wt/GER/BE17/2017/G6P21	PQ561821.1_RVC/pig-wt/GER/BE7/2017/G6	PQ561820.1_RVC/pig-wt/GER/Beli-1/2017/G6P31	PQ561819.1_RVC/pig-wt/GER/BE6/2017/G6	PQ561841.1_RVC/pig-wt/GER/BE25/2018/G6P21
PQ561950.1_RVC/pig-wt/GER/BE120/2024/G6P6
PQ561925.1_RVC/pig-wt/AT/BE98/2023/G6P21	88.97
MN809638.1_RV0143	83.487	83.19
MT771624.1_RVC/Pig-wt/USA/MN_2708/2013	80.11	79.825	86.95
MT771603.1_RVC/Pig-wt/USA/MN_1837_7/2012	83.393	83.364	91.147	87.743
MT771602.1_RVC/Pig-wt/USA/MN_1837_6/2012	83.393	83.364	91.147	87.743	100
MT771601.1_RVC/Pig-wt/USA/MN_1246/2012	83.501	81.429	89.965	85.891	94.196	94.196
MT771620.1_RVC/Pig-wt/USA/MN_1239/2013	79.968	79.682	87.076	99.702	87.994	87.994	85.891
MT771619.1_RVC/Pig-wt/USA/MN_1233/2013	85.179	83.175	91.346	86.914	92.068	92.068	90.414	87.04
MT771590.1_RVC/Pig-wt/USA/KS_1319/2011	81.998	82.409	95.372	84.843	89.28	89.28	88.082	84.712	89.744
MT771594.1_RVC/Pig-wt/USA/IL_6269_3/2013	83.83	83.399	91.571	87.859	92.149	92.149	91.079	88.232	92.471	89.854
JX273298.1_RVC/pig-wt/USA/OH09-1/2009/G6P_X	83.766	82.529	91.493	85.944	90.212	90.212	90.211	86.072	90.903	90.472	91.463
JX273299.1_RVC/pig-wt/USA/NE09-2/2009/G6P_X	82.801	83.578	90.423	86.277	90.297	90.297	88.624	86.405	89.335	89.04	90.268	90.431
JX273300.1_RVC/pig-wt/USA/NC09-3/2009/G6P_X	84.752	84.067	90.496	86.774	90.288	90.288	90.286	86.901	89.908	88.276	90.238	89.567	89.425
JX273304.1_RVC/pig-wt/USA/MN09-7/2009/G6P_X	83.248	81.584	89.872	86.34	90.331	90.331	89.383	86.467	90.338	89.801	90.075	91.159	88.655	89.355
JX273303.1_RVC/pig-wt/USA/MN09-6/2009/G6P_X	83.306	83.413	90.737	87.18	90.258	90.258	90.014	87.308	89.995	89.207	91.645	90.506	89.761	89.114	90.626
JX273321.1_RVC/pig-wt/USA/MN09-24/2009/G6P_X	83.872	83.844	92.055	86.762	94.429	94.429	93.046	87.142	92.946	90.707	93.813	91.47	90.533	91.563	91.129	91.197
JX273319.1_RVC/pig-wt/USA/MN09-22/2009/G6P_X	81.568	83.844	91.346	86.148	90.784	90.784	90.55	86.277	91.238	89.624	91.33	90.194	90.533	89.908	90.084	90.349	92.277
JX273311.1_RVC/pig-wt/USA/MN09-14/2009/G6P_X	81.844	83.844	91.579	86.277	91.021	91.021	90.785	86.405	91.47	89.744	91.563	90.194	90.769	90.148	90.084	90.59	92.505	99.403
JX273315.1_RVC/pig-wt/USA/IL09-18/2009/G6P_X	83.872	83.844	92.055	86.762	94.429	94.429	93.046	87.142	92.946	90.707	93.813	91.47	90.533	91.563	91.129	91.197	100	92.277	92.505
JX273314.1_RVC/pig-wt/USA/AR09-17/2009/G6P_X	83.986	83.958	92.161	86.874	94.534	94.534	93.152	87.254	93.051	90.814	93.919	91.577	90.641	91.67	91.236	91.306	99.901	92.383	92.611	99.901
KJ814500.1_RVC/Pig-wt/KOR/61-12/2012/G6PX	81.307	82.272	88.563	84.421	88.658	88.658	87.565	84.816	88.062	86.996	89.476	87.959	87.565	87.154	87.866	89.583	89.263	87.315	87.565	89.263	89.492
KJ814499.1_RVC/Pig-wt/KOR/09-15-7/2009/G6PX	83.872	83.739	90.691	86.685	90.195	90.195	89.476	87.064	89.836	89.675	90.978	89.272	88.889	88.98	89.539	91.229	91.354	89.374	89.615	91.354	91.461	95.035
KJ814498.1_RVC/Pig-wt/KOR/07-109-12/2007/G6PX	83.444	84.081	92.612	87.142	92.632	92.632	91.903	87.268	92.933	91.391	93.59	92.048	90.987	91.313	90.91	91.654	94.604	92.606	92.833	94.604	94.707	89.142	90.414
KJ814497.1_RVC/Pig-wt/KOR/07-60-4/2007/G6PX	83.1	82.424	89.88	86.225	89.384	89.384	88.909	86.606	89.513	88.731	90.185	88.563	88.421	88.266	88.834	90.778	90.801	88.175	88.421	90.801	90.908	94.935	96.532	89.854
KJ814495.1_RVC/Pig-wt/KOR/06-176-1/2006/G6PX	81.933	80.532	88.563	82.843	87.923	87.923	89.419	83.249	88.062	87.246	87.656	87.441	86.43	86.774	86.237	87.586	88.308	87.441	87.814	88.308	88.418	86.237	87.959	88.04	87.484
LC122600.1_RVC/Pig-wt/Tochigi-2/2014/G6P_4	82.68	83.99	91.253	86.033	91.021	91.021	90.286	86.162	90.642	90.362	91.787	89.567	89.707	89.436	89.272	90.608	92.156	90.895	90.895	92.156	92.262	87.825	88.879	94.158	89.04	86.57
AB905209.1_CJ3-6	83.455	83.726	90.528	85.959	90.554	90.554	89.58	86.089	91.005	89.234	90.139	90.288	88.947	90.139	90.63	90.22	91.107	89.896	89.896	91.107	91.216	86.889	88.369	91.462	88.515	85.842	90.056
AB905230.1_134-9	81.111	81.389	85.454	84.038	85.359	85.359	85.05	84.171	84.656	84.359	85.918	86.109	86.824	87.064	85.557	86.199	86.188	85.699	85.957	86.188	86.3	83.429	84.449	87.577	84.213	82.312	86.352	86.025
AB905220.1_86-H5	83.295	84.49	91.02	87.554	91.719	91.719	89.928	87.679	92.041	90.126	92.134	89.827	89.827	90.869	89.615	90.368	92.839	91.362	91.594	92.839	92.945	87.825	89.244	94.818	89.161	87.202	94.813	90.408	85.944
AB905219.1_86-H3	83.31	84.504	91.144	87.69	91.843	91.843	90.057	87.814	92.162	90.251	92.256	89.956	89.956	90.878	89.744	90.377	92.958	91.485	91.717	92.958	93.063	87.836	89.253	94.931	89.17	87.338	94.818	90.537	86.085	99.802
JX273367.1_RVC/pig-wt/CAN/MB11-70/2011/G6P_X	82.804	82.358	89.804	86.608	89.571	89.571	88.347	86.736	89.683	89.008	89.161	89.336	87.822	89.284	90.186	89.727	89.926	89.775	89.775	89.926	90.036	87.398	88.741	90.39	87.387	86.362	88.586	89.172	85.241	88.947	89.081
JX273366.1_RVC/pig-wt/CAN/MB11-69/2011/G6P_X	82.804	82.358	89.804	86.608	89.571	89.571	88.347	86.736	89.683	89.008	89.161	89.336	87.822	89.284	90.186	89.727	89.926	89.775	89.775	89.926	90.036	87.398	88.741	90.39	87.387	86.362	88.586	89.172	85.241	88.947	89.081	100
JX273362.1_RVC/pig-wt/CAN/MB11-65/2011/G6P_X	83.649	83.755	90.784	86.375	89.851	89.851	89.234	86.504	91.257	89.271	91.115	89.478	89.336	89.306	88.618	89.613	90.546	89.673	89.916	90.546	90.655	87.421	89.008	90.767	88.162	86.645	90.315	90.288	86.437	90.065	90.195	89.804	89.804
JX273356.1_RVC/pig-wt/CAN/MB11-59/2011/G6P_X	82.83	82.801	91.144	86.303	89.365	89.365	88.889	86.43	90.785	88.937	91.23	89.854	89.716	88.591	88.41	89.506	90.785	89.817	90.057	90.785	90.658	86.962	88.909	90.176	88.072	86.328	89.244	89.07	86.364	89.122	89.253	90.288	90.288	96.583
JX273355.1_RVC/pig-wt/CAN/MB11-58/2011/G6P_X	82.873	83.114	90.831	85.077	89.626	89.626	88.328	85.207	88.919	89.084	89.735	89.299	91.261	89.011	88.46	89.583	89.641	88.062	88.185	89.641	89.75	86.388	87.856	90.456	87.505	85.283	89.151	89.234	86.903	89.513	89.641	88.762	88.762	89.876	89.896
JX273354.1_RVC/pig-wt/CAN/MB11-57/2011/G6P_X	82.705	82.946	90.916	86.44	89.372	89.372	89.26	86.313	90.319	88.701	91.119	89.501	89.242	88.478	88.295	89.515	90.908	90.184	90.421	90.908	90.781	86.718	88.673	90.775	87.833	86.464	89.372	88.955	85.862	89.492	89.621	89.447	89.447	96.156	98.597	89.663
JX273353.1_RVC/pig-wt/CAN/MB11-56/2011/G6P_X	83.903	84.009	90.911	86.517	89.98	89.98	89.365	86.645	91.382	89.401	91.242	89.609	89.468	89.439	88.752	89.747	90.673	89.804	90.047	90.673	90.782	87.558	89.14	90.895	88.297	86.785	90.443	90.417	86.32	90.074	90.203	89.935	89.935	99.699	96.586	89.764	96.159
KJ814496.1_RVC/Pig-wt/KOR/06-281-4/2006/G6PX	83.295	83.934	92.492	87.003	92.511	92.511	91.779	87.13	92.813	91.268	93.471	91.926	90.861	91.187	90.785	91.527	94.489	92.485	92.713	94.489	94.593	89.011	90.286	99.703	89.726	87.905	94.042	91.335	87.441	94.703	94.818	90.26	90.26	90.639	90.048	90.33	90.649	90.767
EU624403.1_1GA/05/Cork	77.419	79.72	79.437	76.91	79.886	79.886	77.771	77.067	78.641	78.933	79.385	78.561	80.067	81.343	78.29	81.758	79.437	78.983	78.983	79.437	79.561	78.236	80.332	79.886	79.169	77.302	79.72	79.453	77.982	78.757	79.044	78.1	78.1	79.169	78.1	79.831	78.398	79.336	79.87
JX273350.1_RVC/pig-wt/USA/NC10-53/2010/G6P_X	83.89	84.524	86.903	83.78	85.875	85.875	83.175	83.912	85.388	85.553	86.122	85.413	86.662	86.376	84.647	85.637	85.388	84.608	84.869	85.388	85.501	85.272	86.809	86.006	85.436	83.429	86.525	84.396	81.601	85.505	85.646	84.662	84.662	85.475	85.025	84.932	84.761	85.722	85.866	80.612
JX273301.1_RVC/pig-wt/USA/NC09-4/2009/G6P_X	83.722	84.492	86.729	83.425	86.316	86.316	84.418	83.559	85.567	85.113	86.935	86.488	87.471	86.044	84.459	86.092	85.825	84.521	84.785	85.825	85.938	86.729	87.117	86.44	85.874	83.499	86.729	83.631	82.493	85.709	85.85	84.441	84.441	85.396	84.681	84.748	84.296	85.382	86.3	78.687	94.721
JX273306.1_RVC/pig-wt/USA/IL09-9/2009/G6P_X	82.757	82.996	86.21	83.41	86.689	86.689	84.138	83.544	85.683	85.1	86.287	85.45	86.833	85.513	84.577	86.209	85.294	83.975	84.241	85.294	85.408	86.844	87.605	85.786	86.626	83.753	85.953	83.342	81.512	85.047	85.191	84.292	84.292	85.513	84.799	84.604	84.414	85.762	85.643	78.208	93.946	96.838
PQ561835.1_RVC/pig-wt/GER/BE121/2017/G6P31	81.305	82.52	82.725	81.25	83.179	83.179	82.739	81.665	82.439	80.972	83.339	81.511	81.061	83.205	81.282	83.592	82.98	82.167	82.71	82.98	83.094	81.802	83.142	83.219	81.954	81.184	82.56	81.481	79	81.877	82.03	82.56	82.56	83.165	83.937	81.939	83.548	83.286	83.071	77.418	83.234	82.686	81.842
PQ561831.1_RVC/pig-wt/GER/BE17/2017/G6P21	82.568	82.982	84.157	81.571	83.769	83.769	84.556	81.711	84.157	83.407	83.951	83.783	84.157	84.382	84.051	85.211	84.263	84.543	84.543	84.263	84.378	82.162	84.423	85.058	83.783	82.529	84.171	83.591	80.917	83.485	83.634	82.804	82.804	83.107	83.379	82.484	83.117	83.228	84.913	80.26	86.308	85.5	84.157	85.504
PQ561821.1_RVC/pig-wt/GER/BE7/2017/G6	83.563	83.265	82.753	81.558	83.742	83.742	82.901	81.969	82.197	80.865	83.898	83.647	82.333	83.367	82.646	83.754	83.248	81.095	81.095	83.248	83.094	83.048	84.744	82.98	83.062	80.234	83.501	82.591	80.321	82.045	82.197	81.341	81.341	83.327	83.567	82.512	82.909	83.071	82.83	78.223	84.621	84.617	84.341	91.222	86.203
PQ561820.1_RVC/pig-wt/GER/Beli-1/2017/G6P31	83.384	84.023	83.381	81.786	83.97	83.97	83.66	81.924	83.1	81.786	83.725	82.589	82.83	84.254	81.68	83.442	83.1	81.739	82.014	83.1	83.214	82.469	84.579	83.339	83.422	80.746	83.353	83.258	81.389	82.272	82.424	82.268	82.268	84.223	84.187	82.469	84.194	84.368	83.19	78.933	84.581	84.181	84.432	92.241	86.681	93.714
PQ561819.1_RVC/pig-wt/GER/BE6/2017/G6	83.518	84.156	83.248	81.649	84.103	84.103	83.261	82.06	82.424	81.511	84.122	82.859	82.424	83.325	82.09	83.982	82.965	81.877	81.877	82.965	83.08	83.674	84.709	82.936	83.818	80.746	83.62	82.023	79.844	82.545	82.695	82.13	82.13	83.421	83.925	82.739	83.269	83.3	82.785	78.325	84.052	84.181	84.167	92.011	85.648	95.352	94.912
PQ561841.1_RVC/pig-wt/GER/BE25/2018/G6P21	83.559	81.999	83.548	83.042	84.375	84.375	83.429	83.441	84.455	82.342	85.197	83.296	83.668	84.288	82.667	85.195	84.585	82.463	82.733	84.585	84.698	84.619	84.867	84.692	84.759	83.122	83.655	83.831	80.422	83.389	83.535	82.83	82.83	83.59	83.956	83.176	83.567	83.736	84.55	78.669	85.886	84.718	84.966	92.032	85.264	92.262	92.584	92.926
MF522750.1_RVC/Pig-wt/USA/OH-314/2016	83.652	84.524	84.359	82.167	83.931	83.931	83.739	82.303	85.797	83.753	84.987	83.739	83.844	84.199	84.306	85.019	84.504	83.711	83.977	84.504	84.617	84.542	85.179	85.259	84.162	83.325	85.037	83.889	82.725	84.386	84.53	84.556	84.556	84.184	84.004	82.469	83.615	84.33	85.117	77.185	85.957	85.67	85.554	85.841	85.081	85.091	86.847	86.594	85.99
PQ561883.1_RVC/pig-wt/GER/BE61/2022/G6P21	84.081	83.919	86.295	82.618	85.307	85.307	84.477	82.754	85.259	84.673	86.984	86.029	86.006	85.48	85.037	85.388	85.75	85.902	85.517	85.75	85.862	85.296	86.283	86.514	86.934	83.801	86.145	84.794	83.367	84.987	85.13	83.995	83.995	84.82	85.025	83.99	84.903	84.964	86.376	78.236	86.388	86.866	86.349	84.435	85.125	84.698	85.725	84.421	85.758
PQ561878.1_RVC/pig-wt/GER/BE56/2022/G6	84.081	83.919	86.295	82.618	85.307	85.307	84.477	82.754	85.259	84.673	86.984	86.029	86.006	85.48	85.037	85.388	85.75	85.902	85.517	85.75	85.862	85.296	86.283	86.514	86.934	83.801	86.145	84.794	83.367	84.987	85.13	83.995	83.995	84.82	85.025	83.99	84.903	84.964	86.376	78.236	86.388	86.866	86.349	84.435	85.125	84.698	85.725	84.421	85.758
PQ561917.1_RVC/pig-wt/AT/BE91/2023/G6P21	84.038	84.933	85.517	80.869	84.263	84.263	83.697	81.01	83.667	84.267	84.581	84.778	84.359	84.317	84.136	84.342	84.331	84.882	84.49	84.331	84.446	82.936	84.122	83.934	83.62	82.361	84.372	83.74	81.551	84.109	84.254	83.846	83.846	83.769	84.254	82.859	83.734	83.917	83.786	78.525	87.587	87.084	85.67	84.023	86.012	85.621	84.274	83.741	85.074
PQ561936.1_RVC/pig-wt/GER/BE107/2023/G6	83.576	83.031	82.618	80.739	83.514	83.514	82.986	80.882	82.268	82.651	83.183	82.713	82.925	83.591	81.884	83.04	82.544	82.08	82.219	82.544	82.662	83.3	84.595	83.606	84.223	81.395	83.649	81.99	80.077	82.544	82.697	83.634	83.634	81.324	81.324	81.884	80.627	81.2	83.455	77.125	84.354	85.146	83.662	82.925	83.981	83.364	83.861	83.861	84.671
PQ561933.1_RVC/pig-wt/GER/Beli-13/2023/G6P1	83.025	84.463	84.765	82.045	85.486	85.486	85.553	82.182	84.49	84.92	86.261	84.149	84.778	87.038	83.339	85.282	86.295	84.595	84.595	86.295	86.406	83.898	86.944	86.018	85.598	82.014	85.541	83.349	81.405	84.504	84.752	84.952	84.952	84.688	84.122	82.753	84.131	84.833	85.878	80.082	85.012	85.734	84.812	83.606	84.82	84.424	85.167	84.517	84.939
PQ561876.1_RVC/pig-wt/GER/BE54/2022/G6P21	83.844	84.869	84.621	81.649	84.45	84.45	84.399	81.511	84.109	84.778	84.726	82.424	82.936	86.168	82.845	84.768	84.765	83.28	83.28	84.765	84.878	83.248	86.578	84.477	84.968	81.617	83.858	82.956	81.695	83.056	83.31	84.437	84.437	84.304	84.267	82.362	84.25	84.45	84.331	79.667	85.025	85.23	85.217	83.885	84.964	84.956	86.074	85.05	85.209
PQ561862.1_RVC/pig-wt/GER/BE42/2022/G6	83.606	84.109	84.043	81.983	85.284	85.284	85.097	82.39	83.898	83.937	85.809	83.554	84.449	85.704	82.632	84.542	85.202	83.606	83.606	85.202	85.431	84.224	86.367	84.79	84.755	82.362	83.248	82.162	81.205	83.381	83.634	83.824	83.824	84.064	83.634	82.821	83.348	84.21	84.647	77.9	83.872	84.209	83.663	81.479	83.393	83.806	84.293	83.634	84.194
PQ561857.1_RVC/pig-wt/GER/BE37/2022/G6P6	84.765	84.109	85.598	82.794	85.8	85.8	84.709	83.195	84.162	85.214	86.19	83.66	85.481	87.211	83.035	85.33	85.842	85.179	85.179	85.842	85.953	84.224	86.742	85.692	85.14	83.008	84.567	83.258	81.754	84.567	84.815	84.619	84.619	84.223	83.925	83.485	83.509	84.368	85.553	79.384	85.179	85.513	85.243	83.514	84.858	85.492	85.459	85.587	85.614
PQ561822.1_RVC/pig-wt/GER/BE8/2017/G6P6	84.267	85.517	84.956	82.604	85.897	85.897	84.004	83.008	86.598	84.354	86.295	86.095	83.898	85.553	84.591	86.363	87.202	84.685	84.944	87.202	87.312	84.721	85.587	85.692	85.736	83.248	85.831	84.87	81.527	85.831	85.969	84.607	84.607	83.97	83.66	84.224	83.535	84.116	85.553	80.818	85.646	85.255	84.983	84.303	86.129	85.634	85.853	85.982	86.257
PQ561948.1_RVC/pig-wt/NL/BE118/2024/G6P4	84.49	85.737	85.179	83.634	85.628	85.628	84.778	84.03	86.19	84.449	86.261	85.936	83.592	85	85.073	87.597	86.421	84.647	84.908	86.421	86.532	85.073	85.936	85.786	85.576	84.53	85.669	84.964	81.755	85.925	86.063	85.095	85.095	84.197	84.28	84.187	84.157	84.343	85.646	80.627	84.96	84.3	84.285	84.947	86.865	86.006	85.969	86.606	85.99
PQ561942.1_RVC/pig-wt/GER/BE113/2024/G6P5	84.895	85.259	84.827	82.821	84.786	84.786	84.473	83.22	84.709	85.492	86.463	84.366	84.603	86.357	84.378	84.434	85.736	84.293	84.03	85.736	85.847	83.855	86.511	85.459	85.161	82.632	84.721	83.69	81.89	84.979	85.225	85.036	85.036	84.116	83.554	83.64	83.029	84.26	85.319	79.068	86.052	85.15	84.486	82.03	83.903	83.806	83.367	83.634	84.325
PQ561941.1_RVC/pig-wt/NL/BE112/2024/G6P5	84.115	85.908	84.833	83.001	85.498	85.498	84.437	83.407	85.356	83.556	86.46	86.387	83.499	84.529	84.33	87.555	85.593	85.083	85.083	85.593	85.706	84.739	85.616	85.722	84.726	83.634	85.344	84.833	81.217	85.981	86.121	85.095	85.095	83.931	83.528	83.69	83.402	83.944	85.58	80.48	85.412	84.75	84.736	83.786	86.608	84.886	84.31	85.241	84.47
PQ561902.1_RVC/pig-wt/GER/BE76/2023/G6	84.752	84.463	85.564	82.859	86.153	86.153	85.062	82.994	86.316	85.353	86.157	87.668	84.932	85.541	85.564	85.709	86.547	85.448	85.448	86.547	86.658	83.261	85.576	86.944	84.697	82.83	85.947	85.344	81.542	86.074	86.316	85.628	85.628	84.343	84.175	83.58	84.443	84.488	86.809	78.883	86.316	85.909	85.125	83.28	87.029	86.133	85.376	85.505	84.486
PQ561901.1_RVC/pig-wt/GER/BE75/2023/G6P21	83.31	83.977	84.437	81.847	85.391	85.391	84.579	82.255	83.634	83.541	85.425	82.753	84.709	86.085	82.226	84.156	85.459	84.53	84.004	85.459	85.571	83.169	85.989	84.53	84.236	83.008	83.647	81.884	79.948	84.306	84.555	83.421	83.421	84.09	84.187	82.954	84.038	84.103	84.386	78.478	84.79	85.125	84.459	84.149	84.304	85.191	85.308	85.179	84.692
PQ561894.1_RVC/pig-wt/GER/BE70/2023/G6P21	82.256	83.977	84.28	81.542	84.607	84.607	85.331	81.68	83.739	84.306	85.913	83.128	83.766	86.442	83.142	84.925	85.436	84.109	84.109	85.436	85.548	83.541	86.095	85.413	84.732	81.924	84.673	82.849	81.175	83.753	84.004	84.833	84.833	84.33	83.766	82.119	83.748	84.475	85.272	80.407	83.606	84.865	83.797	82.845	84.33	83.674	84.815	83.898	83.932
PQ561923.1_RVC/pig-wt/AT/BE96/2023/G6P21	89.707	91.911	82.801	80.972	82.971	82.971	82.816	80.832	83.592	82.56	83.28	83.085	84.386	85.13	82.965	84.37	83.325	82.785	82.514	83.325	83.439	82.695	84.28	83.963	83.248	81.949	84.399	83.47	81.128	84.109	84.122	83.062	83.062	84.277	83.458	84.187	83.066	84.529	83.815	80.035	84.67	84.639	83.556	82.123	83.816	85	83.905	84.303	83.515
PQ561921.1_RVC/pig-wt/AT/BE94/2023/G6	89.716	89.335	83.085	81.954	82.849	82.849	83.501	81.817	84.267	82.68	83.697	82.288	84.267	85.012	83.248	83.018	83.739	82.665	82.801	83.739	83.853	82.439	83.501	84.241	82.725	82.037	83.219	83.319	79.701	83.858	83.872	83.726	83.726	84.184	82.695	83.647	82.434	84.437	84.095	78.062	85.725	83.99	84.374	81.305	83.393	82.754	83.384	82.433	83.021
PQ561916.1_RVC/pig-wt/AT/BE90/2023/G6P21	89.956	89.577	83.353	81.68	82.849	82.849	83.234	81.542	84.267	82.951	83.429	82.288	84.53	85.012	83.248	83.018	83.739	82.665	82.801	83.739	83.853	82.575	83.766	84.241	82.454	81.76	82.68	83.319	79.701	83.858	83.872	83.726	83.726	84.184	82.965	83.647	82.705	84.437	84.095	78.371	85.596	83.856	84.241	81.585	83.393	82.754	83.652	82.706	83.291
PQ561914.1_RVC/pig-wt/AT/BE88/2023/G6P21	88.04	90.203	83.022	82.026	83.461	83.461	81.954	81.89	83.008	82.076	82.965	82.226	83.806	84.944	82.241	83.377	83.408	82.604	82.604	83.408	83.522	82.376	83.831	84.306	82.525	81.771	83.818	82.849	80.106	84.056	84.069	82.879	82.879	83.043	82.362	83.075	81.963	83.3	84.162	79.683	84.067	83.38	82.292	82.498	83.606	84.555	84.122	84.517	84.263
PQ561929.1_RVC/pig-wt/GER/BE101/2023/G6	86.467	88.787	82.71	81.405	83.015	83.015	83.528	81.542	83.634	82.469	84.254	81.495	84.293	83.99	82.469	83.741	84.293	84.162	84.162	84.293	84.407	82.197	84.449	84.66	83.289	82.24	83.912	82.971	81.558	83.912	83.925	82.971	82.971	83.407	83.395	83.381	83.002	83.663	84.517	77.809	83.786	83.079	82.79	80.455	83.257	81.516	81.881	81.603	81.617
PQ561873.1_RVC/pig-wt/GER/BE51/2022/G6P21	86.467	88.787	82.439	81.128	83.015	83.015	83.528	81.266	83.367	82.197	84.254	81.218	84.03	83.725	82.197	83.471	84.293	83.898	83.898	84.293	84.407	82.197	84.449	84.399	83.289	82.24	83.647	82.697	81.558	83.647	83.66	82.697	82.697	83.136	83.128	83.114	82.733	83.393	84.254	77.498	83.518	83.079	82.79	80.169	82.982	81.237	81.603	81.323	81.337
EF464655.1_134/04-2	86.403	85.731	82.357	82.747	83.238	83.238	81.993	83.149	83.587	81.701	83.678	81.162	83.186	83.678	83.122	82.324	83.051	83.692	83.692	83.051	83.166	82.524	83.587	84.091	82.404	80.829	84.525	82.784	81.26	84.263	84.407	82.784	82.784	83.495	82.267	82.854	81.59	83.48	83.944	78.015	84.403	84.474	83.402	81.283	83.647	83.006	82.959	84.034	83.807
EF464657.1_43/06-22	87.938	87.916	83.175	82.483	82.713	82.713	83.085	82.348	83.458	82.936	83.948	82.545	82.921	84.608	83.766	84.37	82.921	82.921	82.65	82.921	83.036	82.151	84.932	83.429	83.78	82.875	84.136	81.974	81.573	83.205	83.353	82.804	82.804	82.834	82.272	82.695	81.872	83.092	83.28	79.934	85.609	84.639	83.588	80.901	83.666	83.041	82.859	82.586	82.63
EF464656.1_43/06-16	88.645	87.882	85.117	83.142	85.356	85.356	83.739	83.275	84.765	84.49	85.505	83.872	83.844	85.505	83.912	83.819	85.413	84.739	84.477	85.413	85.267	83.62	85.947	85.259	84.293	82.89	85.809	85.058	81.389	85.167	85.179	83.995	83.995	85.214	84.267	82.845	83.986	85.463	85.117	78.794	86.213	86.057	85.266	84.539	84.071	85.89	86.109	85.337	84.327
PQ561849.1_RVC/pig-wt/GER/BE31/2018/G6P21	88.736	86.736	83.339	81.25	83.122	83.122	82.545	81.111	84.122	84.004	83.145	81.998	83.592	84.869	82.859	83.563	82.921	84.254	83.99	82.921	83.036	81.184	83.219	84.095	82.439	81.115	84.004	83.047	80.816	84.109	84.254	83.077	83.077	84.952	83.592	83.66	83.468	85.201	83.948	79.87	85.167	85.527	85.383	81.707	83.77	83.145	84.435	82.69	83.214
PQ561938.1_RVC/pig-wt/GER/BE109/2023/G6P21	86.033	86.006	83.19	81.649	84.037	84.037	83.473	82.06	83.205	82.409	83.399	82.424	83.205	84.49	83.248	83.698	83.844	83.31	83.31	83.844	83.958	81.861	84.004	85.025	82.965	81.551	84.908	83.349	82.753	83.83	83.977	82.941	82.941	83.783	82.56	82.845	82.569	84.037	84.882	78.506	84.684	84.153	84.005	81.305	83.289	82.345	83.249	81.603	83.156
PQ561881.1_RVC/pig-wt/GER/BE59/2022/G6P21	87.598	87.825	83.647	81.435	82.346	82.346	82.318	81.573	82.393	82.167	82.65	81.908	83.234	84.386	82.767	85.46	82.83	83.898	83.367	82.83	82.946	81.786	83.128	83.606	82.348	81.998	83.647	82.438	80.865	83.248	83.261	82.713	82.713	83.824	83.395	82.06	83.136	84.077	83.458	80.003	84.185	83.619	82.927	82.449	82.513	83.458	83.548	83.948	82.781
PQ561875.1_RVC/pig-wt/GER/BE53/2022/G6P21	87.315	86.787	82.361	81.558	82.986	82.986	82.575	81.969	83.085	82.256	83.711	82.98	83.487	83.31	82.589	82.774	82.68	81.584	81.861	82.68	82.796	82.045	84.175	83.325	83.408	82.014	83.367	82.284	81.71	82.801	82.816	82.834	82.834	83.272	81.755	82.781	81.351	83.528	83.175	79.518	86.479	85.709	85.177	81.079	83.319	82.393	82.482	81.097	81.424
PQ561829.1_RVC/pig-wt/GER/BE15/2017/G6P21	88.991	88.356	84.856	83.647	85.593	85.593	84.504	83.78	85.259	84.621	85.994	84.372	84.081	86.249	85.681	85.519	85.774	85.259	85.259	85.774	85.886	84.254	86.809	85.363	85.308	82.449	84.199	84.635	82.887	84.96	85.104	84.235	84.235	85.45	84.504	83.592	84.773	85.698	85.221	79.986	86.315	85.28	84.211	83.575	85.004	85.35	85.699	85.05	84.826
PQ561861.1_RVC/pig-wt/GER/BE41/2022/G6P21	88.048	88.895	83.286	82.159	83.692	83.692	81.947	82.296	82.743	83.015	83.379	82.908	83.931	85.498	83.206	85.007	83.957	83.944	83.944	83.957	83.939	82.239	83.716	83.931	83.475	81.777	84.103	84.32	83.391	83.556	83.703	83.383	83.383	84.079	82.908	82.8	82.644	84.067	83.783	82.033	84.249	84.75	83.662	82.756	82.916	85.639	85.214	84.952	84.457
PQ561859.1_RVC/pig-wt/GER/BE39/2022/G6P21	86.545	86.52	83.458	81.924	84.569	84.569	84.004	82.333	83.606	82.68	83.934	82.965	83.473	85.012	83.514	84.236	84.372	83.844	83.844	84.372	84.486	82.409	84.53	85.541	83.234	81.828	85.425	83.62	83.022	84.359	84.504	83.214	83.214	84.051	82.83	83.114	82.84	84.304	85.401	79.117	85.207	84.681	84.535	81.725	83.831	82.754	83.652	82.02	83.559
PQ561827.1_RVC/pig-wt/GER/BE13/2017/G6	89.485	88.119	84.608	83.898	85.083	85.083	84.517	84.03	85.142	84.765	85.492	84.122	85.012	85.621	84.92	85.269	85.142	83.963	84.227	85.142	85.255	83.606	85.936	85.117	84.673	81.777	85.388	84.115	82.06	84.843	84.987	84.115	84.115	85.332	84.647	84.53	84.655	85.58	84.974	80.416	86.328	85.941	84.756	83.152	85.517	84.947	85.036	83.844	84.418
PQ561825.1_RVC/pig-wt/GER/BE11/2017/G6P21	88.378	88.232	84.595	83.647	85.07	85.07	83.977	83.78	84.739	83.83	85.737	83.844	83.548	85.994	85.425	84.993	85	84.739	84.739	85	85.113	83.99	86.306	84.843	84.79	82.449	84.463	83.831	82.483	84.698	84.843	83.696	83.696	84.926	83.977	83.056	84.25	85.176	84.698	79.536	85.931	85.28	84.609	83.978	85.004	85.994	85.828	85.699	85.217
PQ561824.1_RVC/pig-wt/GER/BE10/2017/G6P21	88.131	88.479	84.095	83.381	84.543	84.543	83.844	83.514	84.895	83.592	84.698	83.473	84.241	84.987	84.017	84.208	84.739	83.711	83.977	84.739	84.852	82.785	85.669	85	84.136	82.859	84.752	83.455	82.318	84.067	84.213	83.995	83.995	85.344	84.004	84.28	83.88	85.593	84.856	80.251	86.443	85.411	84.873	83.033	85.634	84.96	86.213	84.126	85.087
PQ561911.1_RVC/pig-wt/GER/BE85/2023/G6	86.761	85.959	84.354	83.001	85.214	85.214	84.675	83.136	84.781	83.846	85.004	83.606	84.515	85.004	84.569	85.809	85.828	84.767	84.502	85.828	85.941	83.349	85.722	84.753	85.226	82.756	85.686	83.981	82.086	84.354	84.502	84.382	84.382	84.143	83.198	84.543	82.936	84.396	84.606	79.587	85.359	84.56	84.007	82.966	84.249	83.711	83.936	83.257	83.827
PQ561947.1_RVC/pig-wt/GER/BE117/2024/G6	86.006	87.154	83.19	83.408	82.956	82.956	82.965	83.541	83.473	82.68	84.752	83.898	83.31	83.697	83.381	82.759	84.399	82.801	83.339	84.399	84.25	82.439	84.685	83.844	83.793	81.966	83.19	82.804	80.972	83.667	83.919	83.62	83.62	84.45	84.162	83.219	84.038	84.701	83.697	78.004	84.816	83.886	82.653	82.553	84.235	83.429	83.114	82.158	82.204
PQ561908.1_RVC/pig-wt/GER/BE82/2023/G6	86.43	87.166	83.01	81.633	84.157	84.157	83.725	81.771	84.49	83.578	84.974	83.99	82.618	85.492	84.66	85.138	83.83	82.89	82.89	83.83	83.944	82.665	84.908	84.331	83.62	81.811	84.608	84.354	81.128	84.052	84.199	84.249	84.249	84.781	83.16	83.339	83.439	85.031	84.185	80.712	85.35	84.034	83.079	82.296	85.307	82.634	83.801	83.265	83.036
PQ561900.1_RVC/pig-wt/GER/BE74/2023/G6P21	86.52	87.256	83.963	83.408	84.437	84.437	84.66	83.541	85.413	84.647	85.634	84.399	84.241	85.376	85.062	85.413	84.895	83.31	83.578	84.895	85.138	83.353	85.05	85.259	83.501	82.07	85.529	83.995	81.695	84.199	84.345	85.058	85.058	85.58	84.109	84.017	83.853	85.828	85.117	80.4	86.085	85.696	84.241	83.202	85.556	84.595	84.816	83.353	83.93
PQ561850.1_RVC/pig-wt/GER/BE32/2019/G6	87.338	86.685	83.898	82.105	83.001	83.001	82.816	82.241	83.487	83.766	83.444	84.437	83.753	85.284	83.528	83.727	84.517	83.458	83.592	84.517	84.368	81.771	83.514	85.425	82.739	81.706	84.162	82.849	82.362	83.234	83.381	83.122	83.122	83.824	84.175	83.818	84.157	84.077	85.284	79.169	85.48	84.667	83.99	82.329	83.47	83.872	84.095	83.429	84.655
AB905215.1_CJ32-3	85.473	87.495	82.77	82.695	84.304	84.304	84.359	82.83	83.025	82.288	84.185	82.618	83.16	83.919	82.424	83.94	84.621	83.429	83.429	84.621	84.735	83.071	84.908	84.829	83.353	82.329	83.518	82.358	81.786	83.682	83.83	83.455	83.455	84.023	83.056	82.695	82.66	84.277	84.684	79.303	84.642	85.266	84.595	83.488	82.949	83.249	84.435	83.771	83.41
AB905213.1_CJ27-1	85.904	86.29	84.647	82.98	83.944	83.944	84.162	83.114	84.92	83.937	84.621	83.367	83.872	85.634	84.175	84.383	83.872	84.53	84.004	83.872	83.986	82.98	84.815	85.413	83.925	82.65	84.803	84.171	82.753	85.191	85.331	83.769	83.769	83.903	83.205	84.591	83.08	84.29	85.272	79.587	85.828	86.185	84.344	82.69	84.667	84.095	83.919	83.518	84.195
AB905229.1_105-4	85.603	86.405	85.13	82.393	83.74	83.74	84.254	82.529	83.533	84.267	83.919	84.122	84.331	83.652	83.501	83.94	83.697	83.429	83.429	83.697	83.811	84.136	86.316	85.505	85.576	83.548	85.155	82.91	79.931	85.413	85.553	83.726	83.726	85.734	84.254	82.665	84.131	85.722	85.363	78.081	86.072	85.527	83.928	83.082	82.568	83.948	84.435	84.698	84.341
AB905223.1_87-I4	87.734	87.983	84.882	84.017	84.41	84.41	84.372	84.149	85	83.62	85.35	84.765	85.517	85.737	83.458	85.257	84.739	84.345	84.345	84.739	84.852	83.99	85.925	85.853	85.05	84.171	85.401	84.1	82.994	85.89	86.029	84.235	84.235	85.686	84.213	84.254	84.355	86.062	85.609	79.233	86.95	85.902	85.107	82.382	83.906	82.994	83.488	83.756	83.93
AB905222.1_87-G2	86.863	86.608	84.081	83.872	83.47	83.47	83.83	84.004	84.463	82.801	84.553	83.963	84.463	85.725	82.665	84.847	84.199	83.533	83.533	84.199	84.314	83.711	85.142	85.324	85.037	84.023	84.608	83.425	82.575	85.13	85.272	83.425	83.425	84.767	83.399	83.444	83.544	85.15	85.077	78.468	85.789	84.712	84.164	82.088	83.498	82.843	83.066	83.337	83.515
PQ561886.1_RVC/pig-wt/GER/BE135/2023/G6	85.543	86.29	85.167	82.09	84.077	84.077	84.03	82.226	83.872	84.411	84.227	84.162	84.399	85.272	84.175	85.176	84.136	83.205	83.205	84.136	84.25	83.78	85.202	85.025	84.449	82.409	84.411	83.228	82.105	84.28	84.424	84.701	84.701	84.858	84.162	84.069	83.88	85.108	84.882	80.019	86.996	86.234	85.06	84.199	85.957	84.122	85.13	85	84.773
PQ561924.1_RVC/pig-wt/AT/BE97/2023/G6P21	85.789	86.046	83.548	81.771	83.917	83.917	83.056	81.908	82.754	82.424	82.706	82.208	84.227	84.553	82.801	84.476	83.667	83.563	83.295	83.667	83.916	84.267	84.647	83.399	84.673	80.692	83.844	82.202	81.617	83.948	83.963	82.925	82.925	83.092	83.325	82.965	83.2	83.349	83.249	78.525	85.944	85.786	85.513	82.123	83.378	81.881	83.637	82.69	82.735
PQ561920.1_RVC/pig-wt/AT/BE93/2023/G6	86.762	87.519	84.213	82.151	84.143	84.143	83.963	82.288	83.801	83.205	84.816	83.025	83.667	85.853	82.801	85.767	84.331	83.472	83.741	84.331	84.577	84.372	85.658	83.905	85.296	82.158	84.345	81.905	81.446	84.317	84.331	83.152	83.152	84.529	83.697	84.004	83.439	84.781	83.756	80.58	87.315	86.403	85.615	83.185	85.241	84.712	86.352	85.969	84.314
PQ561919.1_RVC/pig-wt/AT/BE92/2023/G6	86.66	88.04	85.234	82.83	84.939	84.939	84.359	82.965	83.801	84.267	85.467	84.095	84.463	86.87	83.739	86.156	84.987	84.303	84.303	84.987	85.23	84.66	85.786	85.091	85.037	82.979	84.869	82.74	82.816	84.581	84.595	83.696	83.696	85.058	84.49	84.399	84.236	85.307	84.947	80.696	87.315	86.172	85.773	83.218	85.372	84.739	85.866	85.994	84.341
PQ561913.1_RVC/pig-wt/GER/BE87/2023/G6P21	86.046	86.914	86.074	82.512	85.498	85.498	83.912	82.646	86.463	84.212	86.306	84.827	85.704	86.029	84.187	85.318	85.576	85.576	85.831	85.576	85.688	85.097	85.979	86.316	85.852	82.936	86.221	84.675	81.983	85.82	85.958	84.543	84.543	85.639	85.085	84.603	84.939	85.886	86.179	80.035	87.132	87.709	86.082	83.01	86.599	84.399	85.272	85.142	86.048
KM099270.1_RVC/Pig-wt/CZE/P44/2013	83.205	84.109	82.687	81.031	83.537	83.537	82.859	81.168	83.76	82.31	83.062	83.365	82.834	83.986	82.496	83.309	82.967	83.34	82.808	82.967	83.214	83.509	84.797	83.736	83.389	83.806	83.112	81.761	80.88	82.175	82.323	82.827	82.827	83.814	82.726	82.067	82.329	84.067	83.592	79.534	85.842	85.197	85.186	82.362	83.983	82.418	82.915	82.915	83.825
KM099269.1_RVC/Pig-wt/CZE/P21/2013	83.682	84.712	83.435	81.249	84.152	84.152	83.34	81.387	84.496	82.66	83.806	83.843	83.58	84.591	82.98	83.928	83.447	84.212	83.686	83.447	83.693	83.592	85.012	84.343	83.473	84.542	83.46	82.253	81.097	82.928	83.075	83.716	83.716	84.558	83.473	82.954	82.948	84.808	84.2	79.801	86.052	85.408	85.396	82.71	84.223	82.632	83.128	83.128	83.906
PQ561905.1_RVC/pig-wt/GER/BE79/2023/G6	84.947	83.786	84.28	80.635	84.38	84.38	82.887	80.774	83.793	83.912	85.191	83.554	84.449	84.673	83.062	84.434	84.056	84.293	84.03	84.056	84.17	82.09	84.212	85.073	83.58	82.06	83.912	84.051	81.205	83.912	84.056	82.453	82.453	83.97	83.022	83.328	82.626	84.223	84.932	79.753	84.553	85.489	84.3	82.514	84.129	82.845	83.339	82.529	83.774
PQ561816.1_RVC/pig-wt/GER/BE3/2016/G6P21	84.919	84.788	84.647	81.298	84.343	84.343	83.395	81.159	83.766	84.803	85.037	83.925	84.03	83.858	84.069	85.46	84.03	83.739	83.739	84.03	84.144	82.469	84.187	85.308	84.343	82.409	84.932	83.74	81.939	84.28	84.424	83.634	83.634	84.463	83.128	83.275	83.403	84.714	85.167	80.448	85.18	85.463	84.535	82.586	84.886	84.254	84.213	83.682	83.986
PQ561814.1_RVC/pig-wt/GER/BE1/2016/G6P21	83.472	84.407	82.393	81.005	82.023	82.023	82.167	80.865	82.303	83.872	83.578	82.303	82.575	82.529	81.695	83.214	82.816	82.272	82.272	82.816	82.931	80.939	83.248	82.68	82.06	81.601	83.766	83.077	81.71	82.424	82.575	82.284	82.284	83.136	82.604	82.483	82.342	83.393	82.529	77.848	83.607	83.634	83.079	82.57	83.77	83.844	83.399	82.449	83.171
PQ561896.1_RVC/pig-wt/GER/BE71/2023/G6P21	84.421	85.022	83.325	80.569	82.316	82.316	82.182	80.709	83.234	82.575	84.254	82.994	83.367	83.19	82.497	84.143	82.424	83.339	83.071	82.424	82.54	81.373	83.395	83.606	82.212	82.816	83.62	82.682	80.056	82.68	82.83	82.268	82.268	83.258	82.859	81.786	82.327	83.514	83.458	78.179	84.392	85.074	83.737	82.994	84.249	83.458	83.682	83.01	83.425
PQ561892.1_RVC/pig-wt/GER/BE69/2023/G6P21	82.502	85.283	82.03	81.603	82.513	82.513	83.022	81.466	82.589	82.03	82.272	81.25	83.395	83.885	81.573	83.063	81.771	82.859	82.318	81.771	81.887	81.817	83.289	81.739	82.512	82.135	82.03	80.792	79.2	82.03	82.182	81.357	81.357	83.314	83.022	82.497	83.149	83.569	81.584	76.49	85.05	84.181	83.634	82.994	83.092	82.514	84.081	82.875	84.091
EF464654.1_344-04-7	85.324	85.297	84.241	79.163	83.528	83.528	82.98	79.307	83.219	84.399	85.284	82.98	83.885	83.844	82.618	84.529	83.353	83.858	83.725	83.353	83.468	82.182	84.567	83.99	83.937	82.634	84.66	83.349	80.602	83.339	83.487	81.413	81.413	83.783	83.114	82.424	83.122	84.037	83.844	79.536	86.2	85.838	85.047	83.249	85.031	84.241	83.934	83.533	83.706
PQ561937.1_RVC/pig-wt/GER/BE108/2023/G6	84.008	84.244	83.872	80.304	82.621	82.621	83.008	80.445	82.98	85.225	84.267	82.604	84.175	83.205	82.618	83.078	83.248	84.673	84.411	83.248	83.362	81.908	83.408	84.803	82.632	82.014	84.318	82.986	80.774	83.925	84.069	83.122	83.122	84.619	83.806	82.105	83.149	84.739	84.66	78.603	84.67	84.93	84.653	80.974	82.925	82.014	82.65	81.966	82.419
PQ561930.1_RVC/pig-wt/GER/BE102/2023/G6	86.206	86.697	84.662	80.543	84.197	84.197	84.714	80.685	84.157	83.783	85.307	84.023	84.556	85.307	83.272	84.408	85.475	84.143	84.41	85.475	85.588	82.849	84.714	85.32	84.343	82.804	84.277	83.62	81.932	84.263	84.41	83.349	83.349	84.714	83.783	83.837	83.523	84.964	85.176	78.584	85.869	87.153	85.591	83.152	84.899	83.485	84.781	83.711	83.885
PQ561884.1_RVC/pig-wt/GER/BE62/2022/G6P21	84.463	84.171	83.31	81.451	84.763	84.763	84.2	81.862	83.725	82.56	84.399	83.248	83.114	85.947	83.048	83.889	84.567	83.885	83.62	84.567	84.68	83.289	84.721	83.885	84.591	82.801	84.004	83.393	82.283	83.739	83.885	82.162	82.162	83.69	83.408	83.554	83.416	83.944	83.739	80.035	85.064	85.862	84.549	83.414	84.939	84.53	85.401	84.359	84.915
PQ561880.1_RVC/pig-wt/GER/BE58/2022/G6P21	83.602	84.518	85.344	80.719	83.556	83.556	83.001	81.142	84.714	84.607	85.463	83.349	84.317	84.277	83.676	84.703	84.952	84.569	84.037	84.952	85.066	83.286	84.21	84.423	84.632	83.783	85.226	83.62	81.716	83.62	83.769	82.007	82.007	83.136	83.272	83.029	82.737	83.393	84.277	78.043	85.109	85.892	84.022	82.91	85.45	83.62	84.543	83.335	83.644
PQ561879.1_RVC/pig-wt/GER/BE57/2022/G6P21	84.919	85.552	84.662	81.25	84.559	84.559	83.107	81.39	84.023	84.051	86.343	83.107	83.889	84.382	83.81	85.078	84.688	84.277	84.009	84.688	84.803	82.3	84.051	85.32	83.136	82.804	84.171	83.986	81.824	84.29	84.437	82.901	82.901	84.547	84.317	83.3	84.059	84.798	85.176	79.751	85.476	86.126	85.328	84.235	84.599	84.29	85.307	84.515	84.019
PQ561877.1_RVC/pig-wt/GER/BE55/2022/G6P21	84.185	84.843	83.647	79.823	84.786	84.786	82.781	79.965	83.289	83.541	84.043	83.447	84.081	84.043	83.062	84.194	83.818	83.793	83.528	83.818	83.932	81.435	83.048	84.056	83.075	80.675	83.275	83.258	80.682	83.142	83.289	82.879	82.879	83.043	82.512	83.062	82.519	83.3	83.912	78.024	84.712	84.735	83.93	82.514	84.009	82.951	83.205	82.634	82.84
PQ561834.1_RVC/pig-wt/GER/BE20/2017/G6P21	86.455	85.841	84.004	80.618	83.69	83.69	83.541	80.758	84.043	83.766	85.947	83.275	84.175	84.79	82.781	84.422	84.567	84.017	84.542	84.567	84.68	82.753	84.461	84.673	84.354	82.56	84.162	82.804	80.913	84.293	84.437	82.284	82.284	85.391	84.721	83.395	84.206	85.639	84.53	78.506	85.194	85.99	84.681	83.548	84.235	83.606	83.963	83.295	84.525
PQ561833.1_RVC/pig-wt/GER/BE19/2017/G6	86.455	85.583	84.53	81.175	84.223	84.223	83.541	81.313	84.567	84.293	86.453	83.541	84.697	85.05	83.315	84.686	84.827	84.542	85.062	84.827	84.939	83.289	84.979	84.932	84.614	83.1	84.685	83.349	81.19	84.815	84.956	82.56	82.56	85.65	84.979	83.925	84.467	85.897	84.79	78.506	85.712	86.499	85.204	83.01	83.696	83.071	83.429	82.754	84.263
PQ561872.1_RVC/pig-wt/GER/BE50/2022/G6P6	86.388	85.725	84.882	82.767	85.12	85.12	84.555	82.901	84.92	84.517	85.913	84.136	84.79	85.272	84.697	86.191	84.92	84.634	84.372	84.92	85.033	82.845	84.555	84.504	84.187	83.19	84.778	84.29	82.376	84.908	85.05	83.755	83.755	85.475	84.79	84.461	84.407	85.486	84.359	79.902	86.364	86.866	85.58	83.429	85.425	84.122	85.259	84.213	85.008
PQ561871.1_RVC/pig-wt/GER/Beli-9/2022/G6P32	85.659	86.405	86.133	82.318	85.475	85.475	85.167	82.454	85.012	85.669	86.133	85.401	86.168	86.006	84.685	85.792	85.913	85.89	85.634	85.913	86.025	83.739	85.681	86.272	85.576	83.682	85.646	84.515	82.333	84.608	84.752	83.981	83.981	84.939	84.517	85.202	84.394	85.189	86.133	80.712	86.938	88.059	87.552	84.816	86.296	84.869	85.994	84.567	86.279
PQ561869.1_RVC/pig-wt/SK/BE49/2022/G6	84.567	84.171	84.66	81.036	83.97	83.97	83.008	81.175	83.353	83.898	83.606	82.167	83.248	85.564	82.915	83.471	83.78	83.62	83.62	83.78	83.893	82.589	84.069	83.885	83.541	81.877	84.79	83.122	81.983	83.444	83.592	83.258	83.258	84.223	83.674	83.289	83.283	84.21	83.739	80.3	86.606	86.499	86.234	83.682	84.143	84.399	83.963	84.621	84.236
PQ561847.1_RVC/pig-wt/GER/BE29/2018/G6	83.328	85.448	83.726	80.4	83.663	83.663	84.051	80.543	83.485	84.184	84.515	83.649	84.423	85.568	83.136	83.316	84.29	84.143	84.143	84.29	84.538	82.819	82.971	84.396	83.001	82.804	84.964	83.077	83.461	83.755	83.903	82.391	82.391	83.783	83.783	82.864	83.644	84.037	84.249	78.848	85.739	85.631	84.292	82.496	84.899	83.514	84.543	82.651	84.312
PQ561832.1_RVC/pig-wt/GER/BE18/2017/G6P21	86.582	85.969	84.136	80.758	83.824	83.824	83.674	80.897	84.175	83.898	86.074	83.142	84.306	84.92	82.915	84.554	84.697	84.149	84.673	84.697	84.81	82.887	84.591	84.803	84.484	82.695	84.293	82.941	81.052	84.424	84.567	82.422	82.422	85.521	84.85	83.528	84.337	85.768	84.66	78.352	85.324	86.118	84.812	83.414	84.1	83.473	83.83	83.16	84.394
PQ606076.1_RVC/pig-wt/GER/BE131/2017/G6P21	86.328	85.712	83.872	80.478	83.556	83.556	83.408	80.618	83.912	83.634	85.82	83.142	84.043	84.92	82.646	84.289	84.437	83.885	84.411	84.437	84.55	82.618	84.331	84.542	84.224	82.424	84.293	82.666	80.774	84.424	84.567	82.146	82.146	85.262	84.591	83.261	84.075	85.51	84.399	78.66	85.064	85.862	84.549	83.414	84.1	83.739	84.095	83.429	84.655
PQ561844.1_RVC/pig-wt/GER/Beli-4/2018/G6P39	85.138	85.632	85	82.753	84.977	84.977	84.803	82.887	84.517	84.53	85.517	85.319	85.681	86.913	84.555	85.163	85.037	85.012	84.752	85.037	85.15	84.162	85.191	85.272	84.437	83.977	84.004	83.47	82.901	83.872	84.017	84.143	84.143	84.833	84.542	83.66	84.025	85.083	85.13	80.448	87.587	87.46	86.44	83.384	86.062	85.025	85.246	84.726	84.368
PQ561867.1_RVC/pig-wt/GER/BE47/2022/G6P32	85.789	86.66	86.261	82.454	85.863	85.863	85.296	82.589	85.142	85.797	86.261	85.529	86.295	86.388	84.815	85.921	86.295	86.018	85.762	86.295	86.406	83.872	85.809	86.399	85.704	83.815	85.774	84.382	82.739	84.739	84.882	83.846	83.846	85.07	84.647	85.073	84.525	85.32	86.261	80.564	87.064	87.935	87.427	84.947	86.425	85	85.866	84.698	86.406
PQ561866.1_RVC/pig-wt/DK/BE46/2022/G6	82.949	84.041	83.243	79.319	82.498	82.498	81.793	79.464	82.728	83.407	83.228	81.654	82.316	82.819	82.376	82.962	81.2	82.162	81.605	81.2	81.319	81.109	82.346	82.834	81.266	81.059	82.331	82.971	79.483	81.761	81.916	82.864	82.864	82.07	81.374	81.577	81.211	82.331	82.682	77.809	84.578	84.841	84.292	81.272	83.561	81.761	82.407	82.13	81.302
PQ561830.1_RVC/pig-wt/GER/BE16/2017/G6	84.264	85.697	83.875	81.374	84.845	84.845	83.499	81.514	85.201	84.33	84.899	84.304	83.74	85.163	83.931	84.259	85.593	84.263	83.995	85.593	85.706	82.146	83.769	84.913	83.931	82.788	84.423	84.143	81.109	84.143	84.29	83.062	83.062	83.903	83.903	82.879	83.374	84.051	84.767	79.587	85.254	85.879	84.545	82.202	84.781	83.335	84.1	83.015	82.921
PQ561865.1_RVC/pig-wt/GER/BE45/2022/G6P6	83.694	84.096	83.563	79.931	82.3	82.3	83.1	80.074	81.568	82.951	85.012	81.462	83.071	82.345	81.786	82.896	83.339	83.444	83.041	83.339	83.454	81.201	83.898	83.444	82.454	81.689	83.085	82.666	80.832	82.514	82.665	81.554	81.554	84.582	84.03	81.786	83.642	84.833	83.295	78.929	83.993	84.256	83.437	82.859	83.561	82.921	83.548	82.739	83.051
PQ561828.1_RVC/pig-wt/GER/BE14/2017/G6P21	85.712	85.427	85.284	81.25	85.273	85.273	85.085	81.389	85.296	84.424	86.934	85.342	85.831	85.413	84.343	85.188	85.576	85.425	85.167	85.576	85.688	82.589	84.175	85.681	83.937	83.501	85.202	84.714	81.983	85.331	85.47	83.783	83.783	84.739	84.306	84.236	84.182	84.595	85.541	77.848	84.435	85.953	84.521	83.175	84.794	84.03	84.778	83.592	83.893
PQ561858.1_RVC/pig-wt/GER/BE38/2022/G6P21	84.627	84.729	85.762	81.617	84.939	84.939	84.66	81.755	84.109	84.647	85.89	84.504	85	84.595	83.647	85.019	84.504	84.739	84.477	84.504	84.617	82.816	84.267	85.902	83.634	83.056	85.658	83.591	82.454	85.012	85.155	83.861	83.861	84.556	83.739	84.411	83.748	84.807	85.762	79.819	85.311	86.844	85.554	82.859	83.696	83.725	84.345	83.145	83.72
PQ561856.1_RVC/pig-wt/GER/BE36/2022/G6P21	84.392	85.516	85.681	81.573	84.356	84.356	84.056	81.71	83.766	84.437	86.063	85.073	84.815	85.296	84.591	84.938	84.815	84.66	84.399	84.815	84.927	83.408	84.968	86.201	83.95	83.219	84.542	83.107	82.269	84.28	84.424	83.649	83.649	84.21	84.056	84.093	84.063	84.33	86.063	77.888	85.853	86.106	85.06	83.025	84.529	83.62	84.634	83.711	84.275
PQ561855.1_RVC/pig-wt/GER/BE35/2022/G6P21	84.861	86.135	84.199	82.845	85.083	85.083	83.844	82.98	84.213	84.778	86.249	84.634	84.345	85.737	84.017	85.78	85.388	84.712	84.449	85.388	85.501	83.325	84.504	85.492	84.136	83.295	84.752	84.115	84.187	84.49	84.634	84.515	84.515	85.201	84.634	83.912	84.381	85.45	85.35	79.853	86.443	87.665	86.53	83.098	86.681	84.49	84.843	83.518	84.355
PQ561854.1_RVC/pig-wt/GER/BE34/2022/G6P21	84.274	85.969	82.256	79.056	82.576	82.576	81.234	79.2	81.479	82.288	83.739	81.649	82.845	84.136	81.282	83.063	82.03	82.816	82.816	82.03	82.146	81.25	83.275	82.951	82.362	80.482	82.56	82.666	81.466	82.014	82.167	81.974	81.974	82.453	82.197	82.348	81.933	82.713	82.801	79.87	85.064	85.734	84.943	82.602	83.966	83.711	83.934	83.533	83.811
PQ561843.1_RVC/pig-wt/GER/BE27/2018/G6P21	83.498	85.476	83.349	80.006	83.015	83.015	83.001	80.149	81.868	83.649	83.74	82.178	82.697	84.675	82.484	84.029	83.379	82.819	82.682	83.379	83.495	81.638	84.077	83.755	82.757	82.113	84.171	82.007	82.405	82.941	83.092	82.422	82.422	82.453	82.039	82.591	81.492	82.713	83.606	80.316	84.548	85.092	84.426	82.568	84.396	83.047	83.545	82.723	83.042
PQ561842.1_RVC/pig-wt/GER/BE26/2018/G6P5	83.637	83.905	84.03	79.807	82.65	82.65	82.767	79.948	82.873	84.318	84.944	83.435	84.591	83.234	82.674	84.579	84.069	82.98	82.71	84.069	84.182	82.618	84.069	84.827	84.093	83.128	83.95	82.986	80.18	83.686	83.831	82.331	82.331	83.957	83.937	81.725	84.075	84.343	84.685	77.828	85.272	86.141	84.839	82.151	84.807	83.422	83.912	82.845	83.548
PQ561912.1_RVC/pig-wt/GER/BE86/2023/G6P21	83.518	83.652	82.845	81.904	82.513	82.513	82.646	81.768	82.753	83.674	84.437	83.447	82.454	83.381	82.66	83.12	82.887	83.793	83.528	82.887	83.002	79.755	81.558	84.056	80.618	81.649	83.541	81.464	79.556	84.2	84.343	81.777	81.777	82.224	82.105	81.298	81.429	82.484	83.912	77.241	83.249	84.341	83.126	82.103	82.788	82.98	82.665	83.205	83.509
PQ561910.1_RVC/pig-wt/GER/BE84/2023/G6	84.567	84.698	84.267	79.487	83.286	83.286	83.142	79.487	83.381	83.501	84.79	82.98	83.647	84.136	82.781	84.156	82.98	83.487	83.219	82.98	83.094	80.552	82.873	83.885	82.497	81.739	83.606	82.391	81.876	83.205	83.353	82.146	82.146	83.542	82.604	83.022	82.612	83.528	83.739	79.686	84.67	85.087	84.02	81.881	83.831	82.498	83.265	82.449	82.493
PQ561946.1_RVC/pig-wt/GER/BE116/2024/G6	83.44	84.781	83.716	80.376	82.268	82.268	82.935	79.949	82.116	83.179	84.21	82.116	82.8	82.893	82.036	83.974	82.361	83.327	83.057	82.361	82.478	81.406	83.716	83.043	82.527	81.422	83.595	81.809	80.283	82.086	82.239	81.978	81.978	82.282	82.282	82.583	82.29	82.541	82.893	79.62	84.648	85.04	83.722	81.711	84.304	82.331	82.284	81.588	81.772
PQ561945.1_RVC/pig-wt/GER/BE115/2024/G6P21	84.145	84.652	84.662	82.331	84.143	84.143	82.941	82.469	84.29	84.714	85.412	83.755	85.083	85.568	84.475	84.677	84.794	85.852	85.593	84.794	84.909	82.544	84.82	84.794	84.317	81.974	84.543	83.485	82.786	84.129	84.277	83.755	83.755	84.184	84.184	83.3	83.792	84.197	84.648	78.545	85.895	85.892	84.426	83.455	85.294	84.29	84.382	83.031	83.885
PQ561944.1_RVC/pig-wt/GER/BE114/2024/G6P21	83.741	84.377	84.504	81.036	83.837	83.837	83.674	81.175	82.98	83.634	84.53	83.674	84.567	85.82	83.843	85.472	84.306	84.932	84.411	84.306	84.55	83.422	84.591	84.28	83.435	82.288	84.318	82.986	82.148	84.056	84.069	84.33	84.33	85.013	84.721	83.818	84.467	85.001	84.136	77.945	84.829	85.862	84.418	82.634	84.939	83.501	83.858	84.254	83.362
PQ561943.1_RVC/pig-wt/BG/Beli-16/2024/G6P30	83.622	83.424	83.025	78.93	82.772	82.772	81.527	79.074	81.184	81.893	81.861	81.802	83.128	83.592	81.405	81.992	81.771	81.877	81.877	81.771	81.887	81.924	83.395	83.367	82.212	82.845	82.06	81.165	80.929	81.234	81.389	82.039	82.039	81.514	82.618	81.405	82.612	81.777	83.219	79.185	84.947	85.23	84.695	81.689	83.755	83.114	84.004	82.801	83.242
PQ561940.1_RVC/pig-wt/GER/BE111/2024/G6P21	86.29	85.124	84.621	80.709	83.258	83.258	82.83	80.569	82.119	84.908	83.16	82.151	83.872	83.83	82.604	83.848	83.606	83.844	83.578	83.606	83.72	81.479	83.766	83.844	82.859	81.966	83.753	81.8	81.42	82.545	82.56	83.214	83.214	83.783	84.03	84.069	84.038	84.037	83.697	79.385	84.524	84.785	84.241	81.898	85.399	83.458	83.948	83.01	82.099
PQ561939.1_RVC/pig-wt/NL/BE110/2024/G6P21	84.47	85.508	83.74	79.263	82.864	82.864	82.438	79.409	84.171	83.228	84.926	83.092	82.819	84.263	82.606	84.958	84.037	84.023	83.755	84.037	84.152	81.481	83.663	84.543	83.015	81.006	83.889	82.956	81.839	84.143	84.29	81.851	81.851	83.797	82.576	82.772	82.586	84.051	84.396	78.641	83.618	85.092	84.277	81.606	82.48	82.236	83.561	82.463	81.953
PQ561907.1_RVC/pig-wt/GER/BE81/2023/G6	83.622	84.023	82.575	81.466	82.484	82.484	82.348	81.603	81.771	82.739	84.149	82.348	81.633	82.68	81.542	82.819	82.318	83.501	82.965	82.318	82.434	80.146	81.939	83.234	81.143	81.617	83.248	81.148	79.522	83.114	83.261	81.041	81.041	82.819	82.83	80.988	82.161	83.214	83.085	77.165	82.979	84.181	83.095	82.07	82.756	82.951	82.906	83.711	82.811
PQ561906.1_RVC/pig-wt/GER/BE80/2023/G6	84.354	84.886	84.356	79.949	83.045	83.045	82.935	80.092	83.716	84.272	85.262	83.875	85.425	84.87	84.008	85.031	84.248	84.763	84.5	84.248	84.362	81.993	84.667	85.143	83.634	83.015	84.128	82.595	82.201	83.85	83.995	82.458	82.458	84.104	83.475	83.257	83.078	84.357	85.001	79.93	85.568	84.909	84.35	81.464	83.219	81.53	83.001	81.481	82.218
PQ561899.1_RVC/pig-wt/GER/BE73/2023/G6P21	84.407	85.53	85.564	81.451	84.236	84.236	83.937	81.588	83.647	84.318	85.947	85.085	84.697	85.179	84.473	84.818	84.956	84.542	84.28	84.956	85.068	83.289	84.85	86.085	83.699	83.1	84.424	82.986	82.418	84.162	84.306	83.528	83.528	84.09	83.937	83.974	83.944	84.21	85.947	77.752	85.609	85.862	85.074	83.175	84.41	83.766	84.778	83.858	84.288
PQ561897.1_RVC/pig-wt/GER/BE72/2023/G6P21	85.815	86.046	85.13	81.771	85.475	85.475	84.017	81.908	85.425	85.564	85.646	84.803	85.142	85.646	84.056	85.685	85.296	84.227	83.963	85.296	85.408	84.293	85.448	85.658	85.085	83.31	84.399	84.939	81.755	84.267	84.411	83.875	83.875	85.616	85.576	84.162	84.939	85.734	85.517	79.737	87.338	87.709	86.185	84.317	85.933	83.711	84.987	83.934	85.15
PQ561888.1_RVC/pig-wt/GER/BE65/2023/G6P21	84.933	84.636	85.045	81.059	85.083	85.083	83.47	81.2	84.675	84.833	85.791	84.543	84.675	84.899	84.463	85.065	85.568	84.529	84.529	85.568	85.682	83.349	84.675	85.176	85.356	82.236	84.529	83.875	81.947	84.115	84.263	83.335	83.335	84.304	84.171	84.619	83.778	84.556	85.031	80.119	85.725	86.113	85.84	83.681	85.386	83.335	84.899	83.289	84.538
PQ561887.1_RVC/pig-wt/GER/BE64/2023/G6	85.18	86.237	84.932	83.062	85.013	85.013	84.056	83.195	84.162	84.437	85.681	84.685	84.815	86.063	84.331	85.59	85.842	85.05	84.79	85.842	85.953	83.275	84.838	85.179	84.473	83.114	85.448	85.214	83.554	85.037	85.179	84.317	84.317	84.845	84.815	84.614	84.431	84.858	85.037	79.152	85.541	86.025	84.852	83.753	86.121	84.567	85.308	83.606	84.407
PQ561838.1_RVC/pig-wt/GER/BE22/2018/G6P21	83.754	85.066	85.045	81.824	84.184	84.184	83.393	81.963	84.41	84.037	85.058	83.364	84.304	85.32	83.69	84.958	84.701	84.157	83.889	84.701	84.816	81.761	84.197	84.807	82.743	83.364	83.755	84.304	82.253	83.74	83.889	83.364	83.364	84.33	83.931	83.582	83.939	84.582	84.662	79.215	85.882	86.268	85.21	82.756	84.648	84.037	84.662	82.91	83.63
PQ561837.1_RVC/pig-wt/GER/BE21/2018/G6P21	85.207	85.596	83.085	80.495	84.103	84.103	83.155	80.635	84.579	84.149	84.803	83.925	83.925	85.831	82.928	85.211	84.579	83.634	83.634	84.579	84.692	81.954	84.603	83.766	83.315	81.755	83.885	83.499	82.941	82.816	82.965	83.797	83.797	84.488	83.155	84.093	82.895	84.739	83.62	81.328	86.491	85.359	84.695	83.295	84.648	84.254	84.477	83.28	84.355
[truncated: 100 more columns]

## Sheet: G7
	KJ814505.1_RVC/Pig-wt/KOR/09-84-5/2009/GXPX	KJ814504.1_RVC/Pig-wt/KOR/08-128-1/2008/GXPX	KJ814502.1_RVC/Pig-wt/KOR/06-52-2/2006/GXPX	KM099265.1_RVC/Pig-wt/CZE/P141/2010	EF464650.1_42/05-21
KJ814505.1_RVC/Pig-wt/KOR/09-84-5/2009/GXPX
KJ814504.1_RVC/Pig-wt/KOR/08-128-1/2008/GXPX	90.26
KJ814502.1_RVC/Pig-wt/KOR/06-52-2/2006/GXPX	90.028	92.862
KM099265.1_RVC/Pig-wt/CZE/P141/2010	84.143	85.58	84.543
EF464650.1_42/05-21	84.354	84.529	84.543	84.739

## Sheet: G8
	PQ561935.1_RVC/pig-wt/GER/BE106/2023/G8	PQ561852.1_RVC/pig-wt/GER/BE137/2022/G8P21
PQ561935.1_RVC/pig-wt/GER/BE106/2023/G8
PQ561852.1_RVC/pig-wt/GER/BE137/2022/G8P21	87.513

## Sheet: G9
	MT771612.1_RVC/Pig-wt/USA/MN_4887_4/2012	MT771610.1_RVC/Pig-wt/USA/MN_4887_2/2012	MT771604.1_RVC/Pig-wt/USA/MN_1837_8/2012	PQ561904.1_RVC/pig-wt/SK/BE78/2023/G9P4	MH282893.1_RVC/Pig-wt/USA/OK.5.68/2008	LC122589.1_RVC/Pig-wt/Tochigi-1-1/2015/G9P_4	AB905228.1_93-Z4	AB905227.1_93-H5	AB905225.1_91-G10	AB905224.1_91-G7	AB905226.1_91-H5
MT771612.1_RVC/Pig-wt/USA/MN_4887_4/2012
MT771610.1_RVC/Pig-wt/USA/MN_4887_2/2012	100
MT771604.1_RVC/Pig-wt/USA/MN_1837_8/2012	100	100
PQ561904.1_RVC/pig-wt/SK/BE78/2023/G9P4	90.911	90.911	90.911
MH282893.1_RVC/Pig-wt/USA/OK.5.68/2008	92.747	92.747	92.747	93.763
LC122589.1_RVC/Pig-wt/Tochigi-1-1/2015/G9P_4	90.903	90.903	90.903	89.833	92.286
AB905228.1_93-Z4	85.368	85.368	85.368	83.556	85.226	84.977
AB905227.1_93-H5	86.355	86.355	86.355	84.437	86.086	85.84	99.195
AB905225.1_91-G10	85.517	85.517	85.517	86.46	87.683	86.936	87.041	87.88
AB905224.1_91-G7	85.386	85.386	85.386	86.332	87.558	86.809	86.913	87.754	99.9
AB905226.1_91-H5	85.254	85.254	85.254	86.203	87.558	86.553	86.529	87.375	99.598	99.497

## Sheet: G10
	PQ561928.1_RVC/pig-wt/GER/Beli-15/2023/G10P37	KM099271.1_RVC/Pig-wt/CZE/P59/2013
PQ561928.1_RVC/pig-wt/GER/Beli-15/2023/G10P37
KM099271.1_RVC/Pig-wt/CZE/P59/2013	89.434

[truncated: 4 more sheets: G12, G15, G18, G20]
