# Supplementary material for: Extended analyses of rotavirus C (RVC) G-types and P-types reveal new cut-off value for the G-types and reclassification of strains
Source: J Virol. 2025 Apr 15;99(5):e00049-25. doi: 10.1128/jvi.00049-25 (PMC12090754; doi:10.1128/jvi.00049-25)
Supplement: Table S4 — Intragenotype identity P-type. [file jvi.00049-25-s0003.xlsx]

## Sheet: P1
	PQ562033.1_RVC/pig-wt/GER/Beli-13/2023/G6P1	M74218.1_Cowden
PQ562033.1_RVC/pig-wt/GER/Beli-13/2023/G6P1
M74218.1_Cowden	87.922

## Sheet: P2
	HQ896713.1_CAU_10-312	HQ185666.1_OH567	HQ185676.1_BK0830	AY795895.1_V508	HQ185655.1_YNR001	HQ185646.1_Wu82	HQ185635.1_BS347	X79442.1_Bristol
HQ896713.1_CAU_10-312
HQ185666.1_OH567	96.452
HQ185676.1_BK0830	96.115	98.687
AY795895.1_V508	97.484	97.063	96.54
HQ185655.1_YNR001	97.156	96.685	96.254	98.133
HQ185646.1_Wu82	96.69	99.686	98.916	97.205	96.922
HQ185635.1_BS347	98.091	96.782	96.543	98.135	97.717	97.019
X79442.1_Bristol	95.828	96.496	96.255	96.589	96.063	96.734	96.21

## Sheet: P3
	AB874629.1_Y/10	AB874628.1_Y/08	AB874627.1_Y/3/04	AB874624.1_Y/03	AB738415.1_Toyama	U26551.1_Shintoku
AB874629.1_Y/10
AB874628.1_Y/08	98.061
AB874627.1_Y/3/04	96.828	96.729
AB874624.1_Y/03	96.541	96.49	97.633
AB738415.1_Toyama	95.816	95.865	97.016	96.775
U26551.1_Shintoku	96.689	96.687	97.447	97.778	96.829

## Sheet: P4
	AB905238.1_CJ33-5	AB905248.1_93-H5	AB905247.1_91-H5	AB905246.1_91-G10	AB905245.1_91-G7	LC122622.1_RVC/Pig-wt/Ishi-1/2015/G13P_4	LC622303.1_RVC/Pig-wt/JPN/Ishi-Im1/2015/G1P4PX	AB905240.1_CJ59-32	PQ561973.1_RVC/pig-wt/GER/BE129/2018/P4	PQ561992.1_RVC/pig-wt/DK/BE48/2022/G5P4	PQ561985.1_RVC/pig-wt/GER/BE40/2022/G5P4	PQ562045.1_RVC/pig-wt/NL/BE118/2024/G6P4	PQ562020.1_RVC/pig-wt/SK/BE78/2023/G9P4	PQ561952.1_RVC/pig-wt/GER/BE2/2016/G5P4	LC122590.1_RVC/Pig-wt/Tochigi-1-1/2015/G9P_4	LC122611.1_RVC/Pig-wt/Tottori-KT01/2015/G13P_4	AB905235.1_CJ27-1	AB905243.1_87-G2
AB905238.1_CJ33-5
AB905248.1_93-H5	92.483
AB905247.1_91-H5	93.361	93.57
AB905246.1_91-G10	93.211	93.42	99.456
AB905245.1_91-G7	93.264	93.473	99.502	99.774
LC122622.1_RVC/Pig-wt/Ishi-1/2015/G13P_4	93.667	92.962	93.972	93.823	93.876
LC622303.1_RVC/Pig-wt/JPN/Ishi-Im1/2015/G1P4PX	93.262	92.501	93.417	93.267	93.32	99.319
AB905240.1_CJ59-32	89.374	87.963	88.686	88.691	88.75	88.797	88.468
PQ561973.1_RVC/pig-wt/GER/BE129/2018/P4	88.738	87.867	87.417	87.366	87.428	88.715	88.328	88.206
PQ561992.1_RVC/pig-wt/DK/BE48/2022/G5P4	88.135	88.155	88.319	88.042	88.103	88.654	88.267	85.262	86.133
PQ561985.1_RVC/pig-wt/GER/BE40/2022/G5P4	87.728	88.085	89.027	88.976	88.925	88.379	87.71	87.568	87.501	86.167
PQ562045.1_RVC/pig-wt/NL/BE118/2024/G6P4	92.22	91.668	92.449	92.296	92.351	93.558	93.1	88.398	88.201	87.64	87.696
PQ562020.1_RVC/pig-wt/SK/BE78/2023/G9P4	90.527	89.838	90.261	90.102	90.16	90.961	90.697	86.75	86.889	86.255	85.57	89.943
PQ561952.1_RVC/pig-wt/GER/BE2/2016/G5P4	89.808	90.095	89.929	89.878	89.828	90.576	90.095	87.686	87.552	87.454	87.931	89.501	88.037
LC122590.1_RVC/Pig-wt/Tochigi-1-1/2015/G9P_4	87.446	87.029	87.015	86.677	86.739	86.796	86.801	85.434	85.903	83.902	84.913	85.861	85.428	85.745
LC122611.1_RVC/Pig-wt/Tottori-KT01/2015/G13P_4	86.02	85.457	86.142	86.089	86.152	86.567	86.399	86.289	85.54	83.647	85.505	85.168	84.812	85.814	84.496
AB905235.1_CJ27-1	86.042	85.516	85.66	85.538	85.602	86.346	85.772	84.602	84.254	84.01	84.22	85.297	83.851	84.394	86.499	83.423
AB905243.1_87-G2	87.204	87.224	86.484	86.2	86.263	86.97	86.678	85.002	84.87	85.139	85.097	86.521	85.233	85.575	87.554	83.793	87.592

## Sheet: P5
	AB905237.1_CJ32-3	AB905233.1_CJ13-6	AB905232.1_CJ10-1	AB905231.1_CJ3-6	AB905251.1_134-9	AB905241.1_86-H5	LC622351.1_RVC/Pig-wt/JPN/Ishi-Ya3/2017/G1P5	LC622338.1_RVC/Pig-wt/JPN/Ishi-Ya1/2017/G1P5P6	PQ561970.1_RVC/pig-wt/GER/BE26/2018/G6P5	PQ562041.1_RVC/pig-wt/GER/BE113/2024/G6P5	PQ562040.1_RVC/pig-wt/NL/BE112/2024/G6P5	KJ814469.1_RVC/Pig-wt/KOR/07-60-4/2007/G6PX
AB905237.1_CJ32-3
AB905233.1_CJ13-6	88.377
AB905232.1_CJ10-1	87.762	91.143
AB905231.1_CJ3-6	89.131	93.322	91.492
AB905251.1_134-9	87.161	90.842	90.26	91.561
AB905241.1_86-H5	86.749	87.886	86.381	87.793	86.369
LC622351.1_RVC/Pig-wt/JPN/Ishi-Ya3/2017/G1P5	85.696	86.937	86.351	87.083	85.524	87.255
LC622338.1_RVC/Pig-wt/JPN/Ishi-Ya1/2017/G1P5P6	85.696	86.937	86.351	87.083	85.524	87.255	100
PQ561970.1_RVC/pig-wt/GER/BE26/2018/G6P5	85.325	87.17	86.774	87.823	86.352	88.161	86.446	86.446
PQ562041.1_RVC/pig-wt/GER/BE113/2024/G6P5	85.332	87.615	86.534	87.518	85.671	86.622	86.463	86.463	86.193
PQ562040.1_RVC/pig-wt/NL/BE112/2024/G6P5	86.569	88.115	87.897	87.628	87.663	88.161	86.504	86.504	87.62	87.673
KJ814469.1_RVC/Pig-wt/KOR/07-60-4/2007/G6PX	86.227	86.516	86.587	85.998	84.79	88.151	85.724	85.724	86.738	87.338	87.886

## Sheet: P6
	PQ561995.1_RVC/pig-wt/GER/BE50/2022/G6P6	PQ561990.1_RVC/pig-wt/GER/BE45/2022/G6P6	PQ561982.1_RVC/pig-wt/GER/BE127/2022/P6	PQ562047.1_RVC/pig-wt/GER/BE120/2024/G6P6	PQ561956.1_RVC/pig-wt/GER/BE8/2017/G6P6	PQ562011.1_RVC/pig-wt/GER/BE123/2023/P6	MH282888.1_RVC/Pig-wt/USA/OK.5.68/2008	KJ814471.1_RVC/Pig-wt/KOR/08-148-2/2008/GXPX	AB905239.1_CJ49-4	AB905236.1_CJ31-6	PQ561954.1_RVC/pig-wt/GER/BE4/2017/G5P6
PQ561995.1_RVC/pig-wt/GER/BE50/2022/G6P6
PQ561990.1_RVC/pig-wt/GER/BE45/2022/G6P6	88.161
PQ561982.1_RVC/pig-wt/GER/BE127/2022/P6	91.268	88.467
PQ562047.1_RVC/pig-wt/GER/BE120/2024/G6P6	90.493	87.302	91.031
PQ561956.1_RVC/pig-wt/GER/BE8/2017/G6P6	89.227	88.156	91.085	89.543
PQ562011.1_RVC/pig-wt/GER/BE123/2023/P6	91	89.176	91.963	90.869	91.505
MH282888.1_RVC/Pig-wt/USA/OK.5.68/2008	86.327	85.553	86.856	86.363	86.491	87.982
KJ814471.1_RVC/Pig-wt/KOR/08-148-2/2008/GXPX	86.405	85.057	87.04	86.134	86.655	86.844	85.92
AB905239.1_CJ49-4	87.83	86.349	88.558	87.344	88.463	88.747	87.678	90.213
AB905236.1_CJ31-6	86.719	85.262	87.224	86.86	87.55	88.071	86.459	90.103	91.782
PQ561954.1_RVC/pig-wt/GER/BE4/2017/G5P6	85.101	83.602	85.595	85.089	85.084	84.915	85.731	84.902	85.913	86.184

## Sheet: P8
	AB905250.1_105-4	AB905249.1_93-Z4
AB905250.1_105-4
AB905249.1_93-Z4	98.806

## Sheet: P9
	LC622373.1_RVC/Pig-wt/JPN/HgYa2/2016/G1P9	AB905244.1_87-I4	AB905242.1_86-K5
LC622373.1_RVC/Pig-wt/JPN/HgYa2/2016/G1P9
AB905244.1_87-I4	85.542
AB905242.1_86-K5	85.607	95.398

## Sheet: P10
	AB874626.1_Y/2/04	AB874625.1_Y/1/04
AB874626.1_Y/2/04
AB874625.1_Y/1/04	100

## Sheet: P14
	KJ814475.1_RVC/Pig-wt/KOR/2885/2012/G7PX	KJ814476.1_RVC/Pig-wt/KOR/1027/2012/G7PX
KJ814475.1_RVC/Pig-wt/KOR/2885/2012/G7PX
KJ814476.1_RVC/Pig-wt/KOR/1027/2012/G7PX	86.742

[truncated: 9 more sheets: P18, P20, P21, P24, P31, P32, P33, P34, P35]
