# Supplementary material for: Extended analyses of rotavirus C (RVC) G-types and P-types reveal new cut-off value for the G-types and reclassification of strains
Source: J Virol. 2025 Apr 15;99(5):e00049-25. doi: 10.1128/jvi.00049-25 (PMC12090754; doi:10.1128/jvi.00049-25)
Supplement: Table S5 — Pairwise identities. [file jvi.00049-25-s0004.xlsx]

## Sheet: G-type
	LC122610.1_RVC/Pig-wt/Tottori-KT01/2015/G13P4	LC622375.1_RVC/Pig-wt/JPN/HgYa2/2016/G1P9	LC622364.1_RVC/Pig-wt/JPN/HgYa1/2016/GXPX	LC622398.1_RVC/Pig-wt/JPN/HgOg11/2018/GXPX	LC622353.1_RVC/Pig-wt/JPN/Ishi-Ya3/2017/G1P5	LC622341.1_RVC/Pig-wt/JPN/Ishi-Ya1/2017/G1P5P6	LC622329.1_RVC/Pig-wt/JPN/Ishi-Ka6/2016/G1P4	LC622318.1_RVC/Pig-wt/JPN/Ishi-Im9/2016/G1PX	LC622306.1_RVC/Pig-wt/JPN/Ishi-Im1/2015/G1P4PX	LC622387.1_RVC/Pig-wt/JPN/HgYa3/2016/GXPX	MH282893.1_RVC/Pig-wt/USA/OK.5.68/2008	PQ561849.1_RVC/pig-wt/GER/BE31/2018/G6P21	PQ561938.1_RVC/pig-wt/GER/BE109/2023/G6P21	PQ561937.1_RVC/pig-wt/GER/BE108/2023/G6	PQ561936.1_RVC/pig-wt/GER/BE107/2023/G6	PQ561935.1_RVC/pig-wt/GER/BE106/2023/G8	PQ561934.1_RVC/pig-wt/GER/BE105/2023/G1	PQ561933.1_RVC/pig-wt/GER/Beli-13/2023/G6P1	PQ561932.1_RVC/pig-wt/GER/BE104/2023/G1P21	PQ561931.1_RVC/pig-wt/GER/BE103/2023/G1	PQ561930.1_RVC/pig-wt/GER/BE102/2023/G6	PQ561929.1_RVC/pig-wt/GER/BE101/2023/G6	PQ561928.1_RVC/pig-wt/GER/Beli-15/2023/G10P37	PQ561884.1_RVC/pig-wt/GER/BE62/2022/G6P21	PQ561883.1_RVC/pig-wt/GER/BE61/2022/G6P21	PQ561882.1_RVC/pig-wt/GER/BE60/2022/G1P21	PQ561881.1_RVC/pig-wt/GER/BE59/2022/G6P21	PQ561880.1_RVC/pig-wt/GER/BE58/2022/G6P21	PQ561879.1_RVC/pig-wt/GER/BE57/2022/G6P21	PQ561878.1_RVC/pig-wt/GER/BE56/2022/G6	PQ561877.1_RVC/pig-wt/GER/BE55/2022/G6P21	PQ561876.1_RVC/pig-wt/GER/BE54/2022/G6P21	PQ561875.1_RVC/pig-wt/GER/BE53/2022/G6P21	PQ561835.1_RVC/pig-wt/GER/BE121/2017/G6P31	PQ561834.1_RVC/pig-wt/GER/BE20/2017/G6P21	PQ561833.1_RVC/pig-wt/GER/BE19/2017/G6	PQ561874.1_RVC/pig-wt/GER/BE52/2022/G1	PQ561873.1_RVC/pig-wt/GER/BE51/2022/G6P21	PQ561872.1_RVC/pig-wt/GER/BE50/2022/G6P6	PQ561871.1_RVC/pig-wt/GER/Beli-9/2022/G6P32	PQ561870.1_RVC/pig-wt/GER/Beli-8/2022/G3P34	PQ561869.1_RVC/pig-wt/SK/BE49/2022/G6	PQ561848.1_RVC/pig-wt/GER/BE30/2018/G1	PQ561847.1_RVC/pig-wt/GER/BE29/2018/G6	PQ561846.1_RVC/pig-wt/GER/Beli-5/2018/G1P33	PQ561832.1_RVC/pig-wt/GER/BE18/2017/G6P21	PQ606076.1_RVC/pig-wt/GER/BE131/2017/G6P21	PQ561845.1_RVC/pig-wt/GER/BE28/2018/G5	PQ561927.1_RVC/pig-wt/AT/BE100/2023/G1
LC122610.1_RVC/Pig-wt/Tottori-KT01/2015/G13P4
LC622375.1_RVC/Pig-wt/JPN/HgYa2/2016/G1P9	71.151
LC622364.1_RVC/Pig-wt/JPN/HgYa1/2016/GXPX	66.536	63.222
LC622398.1_RVC/Pig-wt/JPN/HgOg11/2018/GXPX	65.159	63.579	97.015
LC622353.1_RVC/Pig-wt/JPN/Ishi-Ya3/2017/G1P5	70.156	86.155	62.681	63.042
LC622341.1_RVC/Pig-wt/JPN/Ishi-Ya1/2017/G1P5P6	70.156	86.155	62.681	63.042	100
LC622329.1_RVC/Pig-wt/JPN/Ishi-Ka6/2016/G1P4	71.339	83.542	63.179	63.537	83.755	83.755
LC622318.1_RVC/Pig-wt/JPN/Ishi-Im9/2016/G1PX	71.681	87.074	63.482	62.767	88.038	88.038	85.992
LC622306.1_RVC/Pig-wt/JPN/Ishi-Im1/2015/G1P4PX	70.335	86.191	65.919	65.919	85.438	85.438	85.273	87.839
LC622387.1_RVC/Pig-wt/JPN/HgYa3/2016/GXPX	66.536	63.222	100	97.015	62.681	62.681	63.179	63.482	65.919
MH282893.1_RVC/Pig-wt/USA/OK.5.68/2008	73.325	75.9	64.888	65.543	78.149	78.149	76.581	78.717	75.97	64.888
PQ561849.1_RVC/pig-wt/GER/BE31/2018/G6P21	78.612	68.527	65.622	65.588	69.688	69.688	71.142	73.044	71.851	65.622	74.014
PQ561938.1_RVC/pig-wt/GER/BE109/2023/G6P21	79.868	67.301	64.522	63.439	68.941	68.941	68.569	68.979	69.126	64.522	72.82	86.812
PQ561937.1_RVC/pig-wt/GER/BE108/2023/G6	78.885	64.93	62.388	62.165	65.59	65.59	67.62	66.896	66.056	62.388	70.015	85.18	83.369
PQ561936.1_RVC/pig-wt/GER/BE107/2023/G6	78.4	68.549	65.896	65.391	68.004	68.004	70.12	69.867	70.401	65.896	71.893	85.722	83.062	84.263
PQ561935.1_RVC/pig-wt/GER/BE106/2023/G8	80.23	70.57	64.591	64.727	68.086	68.086	72.22	69.994	69.358	64.591	71.672	82.757	83.057	83.74	81.034
PQ561934.1_RVC/pig-wt/GER/BE105/2023/G1	69.849	80.203	65.24	64.552	80.816	80.816	80.986	81.622	80.946	65.24	77.494	71.125	69.907	67.852	69.649	69.649
PQ561933.1_RVC/pig-wt/GER/Beli-13/2023/G6P1	80.873	70.033	66.738	66.705	70.518	70.518	69.543	70.746	71.207	66.738	73.752	83.548	85.401	84.081	84.833	85.154	69.889
PQ561932.1_RVC/pig-wt/GER/BE104/2023/G1P21	72.811	82.757	65.082	63.851	83.077	83.077	85.71	85.32	84.404	65.082	76.426	72.741	70.626	70.553	71.142	70.82	86.832	71.25
PQ561931.1_RVC/pig-wt/GER/BE103/2023/G1	73.118	83.029	65.428	64.206	83.349	83.349	85.969	85.58	84.667	65.428	76.426	72.429	70.302	70.231	70.82	70.496	86.832	70.93	99.799
PQ561930.1_RVC/pig-wt/GER/BE102/2023/G6	80.037	66.631	62.806	63.123	67.664	67.664	67.961	70.029	67.897	62.806	70.227	85.448	84.414	91.485	85.673	85.108	68.151	85.189	70.695	70.371
PQ561929.1_RVC/pig-wt/GER/BE101/2023/G6	77.918	67.79	63.336	63.476	71.159	71.159	70.231	71.317	70.475	63.336	73.206	86.303	85.596	85.064	82.618	81.374	69.484	84.199	70.245	69.917	86.155
PQ561928.1_RVC/pig-wt/GER/Beli-15/2023/G10P37	71.294	80.682	65.001	64.48	83.439	83.439	81.485	82.302	81.706	65.001	79.824	73.28	70.368	70.264	73.355	72.737	81.386	73.329	83.34	83.071	72.326	72.237
PQ561884.1_RVC/pig-wt/GER/BE62/2022/G6P21	80.191	67.599	63.809	63.773	68.775	68.775	68.902	69.508	68.705	63.809	71.125	85.492	84.463	88.522	83.62	84.304	67.831	85.541	71.617	71.301	89.833	85.117	70.93
PQ561883.1_RVC/pig-wt/GER/BE61/2022/G6P21	79.528	70.679	66.327	66.16	68.212	68.212	69.957	70.999	70.57	66.327	73.448	86.903	84.213	84.778	85.752	83.646	70.339	85.786	72.789	72.478	86.308	84.739	73.637	84.621
PQ561882.1_RVC/pig-wt/GER/BE60/2022/G1P21	71.893	80.502	63.243	63.021	81.39	81.39	83.983	85.661	82.078	63.243	75.922	72.131	70.159	68.941	70.944	71.955	83.569	71.867	85.725	85.986	70.552	70.589	81.527	69.707	72.369
PQ561881.1_RVC/pig-wt/GER/BE59/2022/G6P21	78.08	68.775	64.332	64.471	69.216	69.216	69.798	70.635	70.459	64.332	73.156	87.565	84.289	84.595	82.284	82.718	69.126	84.778	70.375	70.051	85.123	87.121	71.09	86.295	84.372	70.679
PQ561880.1_RVC/pig-wt/GER/BE58/2022/G6P21	78.931	66.709	63.476	63.615	67.916	67.916	69.552	70.445	69.32	63.476	70.552	85.476	82.811	90.776	84.807	84.051	67.723	85.136	72.69	72.377	91.225	84.815	72.448	90.434	85.945	70.801	85.933
PQ561879.1_RVC/pig-wt/GER/BE57/2022/G6P21	79.281	66.179	62.268	61.307	68.402	68.402	69.446	69.103	68.791	62.268	70.732	86.479	83.738	91.571	84.452	84.254	68.676	85.031	72.922	72.613	90.849	85.476	71.462	90.792	85.945	72.004	85.908	91.561
PQ561878.1_RVC/pig-wt/GER/BE56/2022/G6	79.528	70.679	66.327	66.16	68.212	68.212	69.957	70.999	70.57	66.327	73.448	86.903	84.213	84.778	85.752	83.646	70.339	85.786	72.789	72.478	86.308	84.739	73.637	84.621	100	72.369	84.372	85.945	85.945
PQ561877.1_RVC/pig-wt/GER/BE55/2022/G6P21	80.304	68.127	64.849	65.159	68.295	68.295	68.922	68.833	67.514	64.849	72.024	85.35	83.01	88.573	83.783	83.797	68.233	84.908	71.284	70.965	89.747	83.249	71.479	89.058	85.202	71.107	85.284	89.384	90.212	85.202
PQ561876.1_RVC/pig-wt/GER/BE54/2022/G6P21	80.495	68.569	65.911	66.386	70.213	70.213	69.562	69.798	70.426	65.911	74.091	84.49	84.241	83.963	83.917	84.38	69.87	96.634	71.267	70.947	85.332	85	72.602	85.553	86.179	70.769	84.004	85.018	84.781	86.179	84.815
PQ561875.1_RVC/pig-wt/GER/BE53/2022/G6P21	79.783	69.726	64.661	63.577	70.213	70.213	70.213	71.049	71.538	64.661	71.726	87.076	89.624	83.89	83.846	84.26	71.317	84.765	72.989	72.68	85.184	86.984	72.131	84.739	84.621	71.601	86.097	85.739	85.58	84.621	84.435	83.325
PQ561835.1_RVC/pig-wt/GER/BE121/2017/G6P31	78.846	70.805	62.767	61.866	69.504	69.504	69.09	70.679	70.177	62.767	69.813	81.707	81.305	80.974	82.925	80.909	68.902	83.606	70.368	70.041	83.152	80.455	72.551	83.414	84.435	71.035	82.449	82.91	84.235	84.435	82.514	83.885	81.079
PQ561834.1_RVC/pig-wt/GER/BE20/2017/G6P21	79.33	66.219	64.315	64.453	68.609	68.609	68.064	68.979	67.663	64.315	73.003	85.311	84.171	90.464	84.41	84.926	69.087	84.241	71.107	70.787	90.918	86.225	71.214	88.665	85.809	71.601	84.856	90.323	91.375	85.809	91.23	84.254	85.957	83.548
PQ561833.1_RVC/pig-wt/GER/BE19/2017/G6	79.614	66.741	64.661	64.799	68.775	68.775	68.233	69.144	68.168	64.661	73.003	85.311	83.637	90.464	84.143	84.926	68.922	84.241	70.947	71.267	90.443	86.225	70.732	88.421	85.809	72.073	84.856	90.323	91.139	85.809	90.995	84.254	85.957	83.01	99.603
PQ561874.1_RVC/pig-wt/GER/BE52/2022/G1	71.751	83.407	64.422	63.716	84.688	84.688	84.794	85.556	83.475	64.422	77.635	72.773	70.051	69.454	71.689	71.338	84.675	71.759	88.676	88.427	70.732	71.214	83.097	70.339	71.692	84.429	69.925	69.676	71.388	71.692	69.378	72.244	71.775	72.008	69.851	69.359
PQ561873.1_RVC/pig-wt/GER/BE51/2022/G6P21	78.209	67.79	63.512	63.652	71.475	71.475	70.553	71.317	70.475	63.512	73.36	86.046	85.596	84.802	82.341	81.374	69.484	84.199	70.245	69.917	86.155	99.802	72.237	84.856	84.477	70.589	86.87	84.548	85.213	84.477	83.249	85	86.984	80.169	86.225	86.225	71.214
PQ561872.1_RVC/pig-wt/GER/BE50/2022/G6P6	80.204	68.422	64.279	63.715	70.392	70.392	70.357	70.587	69.472	64.279	71.742	86.881	83.815	91.737	85.281	86.377	69.107	85.634	72.197	71.884	92.191	86.514	73.083	91.839	87.495	71.742	87.905	92.766	92.994	87.495	90.494	86.157	87.028	83.429	92.32	92.32	72.073	86.261
PQ561871.1_RVC/pig-wt/GER/Beli-9/2022/G6P32	80.443	68.902	64.538	65.191	68.902	68.902	70.015	71.207	69.943	64.538	73.281	87.429	84.773	92.034	86.179	86.238	69.213	86.364	73.42	73.113	93.407	86.812	73.036	91.918	87.733	71.09	87.338	93.634	92.95	87.733	90.691	86.881	87.202	84.816	91.02	90.785	72.68	86.558	94.389
PQ561870.1_RVC/pig-wt/GER/Beli-8/2022/G3P34	66.413	63.808	81.94	82.878	63.584	63.584	64.827	64.07	65.379	81.94	66.761	67.203	65.823	64.236	65.535	65.746	64.578	66.696	62.442	62.072	65.823	66.164	67.408	66.991	65.879	63.065	65.633	67.174	64.961	65.879	66.619	66.374	65.441	65.133	67.442	67.107	64.298	66.334	66.637	66.991
PQ561869.1_RVC/pig-wt/SK/BE49/2022/G6	79.029	67.258	64.816	64.435	67.384	67.384	70.339	69.308	70.138	64.816	72.165	85.982	83.934	88.153	85.45	84.675	69.617	85.797	70.464	70.14	89.59	84.856	72.165	93.496	84.359	70.321	85.272	89.59	89.101	84.359	86.582	85.681	83.948	83.682	87.178	87.178	70.339	84.595	90.304	90.869	67.158
PQ561848.1_RVC/pig-wt/GER/BE30/2018/G1	70.143	80.986	63.736	63.694	83.366	83.366	81.592	83.9	82.019	63.736	77.851	72.259	69.163	67.723	70.721	71.355	80.941	70.662	86.577	86.32	69.066	70.696	81.084	69.707	71.395	89.008	70.996	69.446	69.867	71.395	69.635	69.707	71.879	70.375	69.454	69.29	86.704	70.696	69.762	70.231	62.651	68.254
PQ561847.1_RVC/pig-wt/GER/BE29/2018/G6	79.217	68.254	63.721	63.687	67.239	67.239	69.212	69.773	68.974	63.721	71.07	85.476	84.444	91.013	84.675	84.051	68.234	84.794	71.405	71.087	91.829	85.765	71.604	90.57	86.61	69.485	85.15	91.945	92.146	86.61	89.14	84.807	85.739	82.496	90.562	90.083	71.278	85.504	93.344	94.206	66.705	90.911	67.938
PQ561846.1_RVC/pig-wt/GER/Beli-5/2018/G1P33	72.671	82.908	65.96	65.924	84.197	84.197	85.616	85.897	83.245	65.96	78.887	73.222	70.195	69.435	71.705	73.171	83.136	70.911	86.968	86.711	71.83	72.181	82.596	71.79	71.267	89.336	71.977	71.444	71.689	71.267	71.459	71.25	72.073	72.773	71.601	71.125	88.978	72.181	73.142	72.974	65.983	71.601	89.478	72.487
PQ561832.1_RVC/pig-wt/GER/BE18/2017/G6P21	79.472	66.394	64.141	64.279	68.442	68.442	67.895	68.814	67.831	64.141	72.849	85.44	84.038	90.582	84.277	85.058	68.922	84.372	71.267	70.947	90.8	86.352	71.054	88.787	85.936	71.759	84.987	90.443	91.492	85.936	91.346	84.386	86.085	83.414	99.901	99.702	69.688	86.352	92.433	90.903	67.275	87.304	69.617	90.443	71.443
PQ606076.1_RVC/pig-wt/GER/BE131/2017/G6P21	79.187	66.044	64.488	64.626	68.442	68.442	67.895	68.814	67.493	64.488	72.849	85.18	84.038	90.346	84.543	84.794	69.252	84.372	70.947	70.626	90.8	86.097	71.054	88.543	85.681	71.443	84.726	90.203	91.257	85.681	91.113	84.386	85.828	83.414	99.901	99.503	69.688	86.097	92.206	90.903	67.608	87.052	69.29	90.681	71.443	99.802
PQ561845.1_RVC/pig-wt/GER/BE28/2018/G5	72.129	74.957	61.998	62.544	76.005	76.005	74.378	77.007	74.52	61.998	82.007	71.049	70.89	70.171	70.352	71.751	76.637	71.879	78.37	78.083	70.736	71.159	75.476	72.202	71.064	75.207	69.635	69.867	70.751	71.064	71.41	70.982	70.794	69.199	71.238	70.762	77.416	71.159	71.567	72.33	63.934	71.049	76.67	71.653	79.418	71.08	71.395
PQ561927.1_RVC/pig-wt/AT/BE100/2023/G1	72.134	87.085	65.345	64.654	87.857	87.857	86.238	88.421	87.619	65.345	77.061	72.103	69.327	67.003	71.135	71.229	83.27	72.584	84.543	84.807	68.193	71.016	82.916	69.199	71.806	82.922	70.491	68.782	68.086	71.806	70.315	71.191	72.288	69.762	68.833	68.998	84.41	71.333	70.249	70.392	65.543	68.998	83.245	69.918	84.582	68.668	68.998	76.344
PQ561926.1_RVC/pig-wt/AT/BE99/2023/G1	72.275	87.327	65.328	64.983	88.097	88.097	86.355	88.535	87.859	65.328	77.193	72.244	69.472	67.152	71.278	71.53	83.525	72.724	84.794	85.058	68.341	71.159	83.172	69.344	71.79	83.179	70.635	68.928	68.234	71.79	70.459	71.333	72.429	69.907	68.979	69.144	84.662	71.475	70.392	70.536	65.869	69.144	83.366	70.063	84.569	68.814	69.144	76.623	99.8
PQ561925.1_RVC/pig-wt/AT/BE98/2023/G6P21	79.868	69.153	66.05	66.021	70.264	70.264	70.822	70.947	71.159	66.05	73.098	86.736	86.006	84.244	83.031	83.3	70.57	84.463	71.956	71.639	86.697	88.787	73.435	84.171	83.919	70.855	87.825	84.518	85.552	83.919	84.843	84.869	86.787	82.52	85.841	85.583	72.305	88.787	85.725	86.405	66.974	84.171	70.518	85.448	72.289	85.969	85.712	70.249	71.568
PQ561844.1_RVC/pig-wt/GER/Beli-4/2018/G6P39	80.276	67.62	65.56	65.021	69.417	69.417	70.392	70.619	70.315	65.56	71.742	87.679	85.167	91.205	85.661	86.343	69.925	86.364	72.849	72.54	92.388	86.175	72.773	90.785	87.028	72.244	86.479	91.923	92.605	87.028	90.691	86.249	86.059	83.384	90.313	90.075	71.159	85.918	92.511	93.146	65.114	90.431	70.921	92.619	72.088	90.431	90.194	72.803	69.107
PQ561924.1_RVC/pig-wt/AT/BE97/2023/G6P21	78.998	69.132	65.297	64.572	70.121	70.121	70.245	70.446	70.822	65.297	72.959	84.993	85.064	85.311	82.496	85.12	70.015	85.234	71.657	71.338	87.398	85.427	73.79	88.357	84.802	71.035	87.006	86.452	85.959	84.802	84.829	84.856	84.259	82.123	85.311	85.311	71.374	85.427	88.348	87.927	67.591	87.349	69.851	87.398	72.305	85.44	85.18	71.032	69.813
PQ561923.1_RVC/pig-wt/AT/BE96/2023/G6P21	80.023	70.392	65.082	65.052	69.048	69.048	70.518	71.664	72.484	65.082	73.696	88.501	86.787	85.18	84.662	84.38	70.911	84.869	72.008	71.692	86.711	89.04	72.83	86.261	84.856	72.585	89.179	85.331	86.089	84.856	84.567	85.529	87.927	82.123	85.725	85.596	71.568	88.797	87.132	87.679	65.67	85.878	71.962	86.504	74.302	85.853	85.596	70.746	71.491
PQ561922.1_RVC/pig-wt/AT/BE95/2023/G1	70.352	81.577	62.088	62.271	83.837	83.837	83.995	85.498	83.282	62.088	75.29	71.709	69.726	66.981	70.318	71.878	82.086	69.048	86.259	85.999	69.301	69.007	81.954	67.599	69.832	85.908	70.087	68.886	70.462	69.832	70.231	69.193	71.649	70.93	69.398	68.902	86.129	69.007	71.159	70.177	62.309	67.895	85.593	69.212	87.041	69.233	69.233	76.389	84.09
PQ561921.1_RVC/pig-wt/AT/BE94/2023/G6	78.612	70.662	65.207	64.315	70.856	70.856	71.932	71.207	71.223	65.207	73.738	88.41	86.774	85.194	83.576	83.837	70.518	85.272	71.391	71.072	86.336	87.474	74.656	84.856	86.133	71.726	87.474	83.738	84.383	86.133	84.081	85.669	87.315	81.305	85.609	85.35	71.9	87.474	86.133	85.789	66.128	84.463	70.746	84.145	72.197	85.737	85.48	69.832	73.21
PQ561920.1_RVC/pig-wt/AT/BE93/2023/G6	79.98	69.319	66.992	66.798	69.813	69.813	71.232	70.177	70.357	66.992	72.789	87.003	85.241	85.646	84.858	85.863	70.644	86.721	72.897	72.585	87.869	86.685	72.304	88.807	86.225	71.177	87.836	86.595	86.955	86.225	86.582	87.11	86.315	83.185	87.803	87.554	71.674	86.685	89.402	89.596	66.939	88.175	70.805	87.743	72.131	87.679	87.679	71.962	70.159
PQ561919.1_RVC/pig-wt/AT/BE92/2023/G6	80.821	70.015	66.383	65.685	70.339	70.339	70.947	69.889	70.231	66.383	72.849	87.406	86.072	86.29	85.359	85.604	70.679	86.892	72.928	72.618	87.49	87.338	72.219	88.928	85.969	70.732	87.979	87.363	87.593	85.969	87.338	86.777	86.697	83.218	87.554	87.554	72.024	87.338	89.641	88.991	67.475	88.787	69.707	87.994	71.374	87.679	87.429	72.33	69.543
PQ561918.1_RVC/pig-wt/AT/Beli-14/2023/G18	67.723	61.074	71.14	71.101	64.946	64.946	67.289	66.241	64.586	71.14	68.034	67.071	65.172	63.79	65.706	65.652	67.031	67.475	66.62	66.282	65.345	66.03	67.854	64.709	65.109	64.48	66.655	65.267	65.562	65.109	64.144	67.458	67.672	63.003	65.517	65.172	65.155	66.2	64.61	66.521	71.865	64.805	65.824	63.811	65.753	65.345	65.345	65.963	65.236
PQ561917.1_RVC/pig-wt/AT/BE91/2023/G6P21	78.709	68.482	62.964	62.027	68.814	68.814	69.271	70.952	70.491	62.964	71.977	85.467	83.533	83.652	84.977	83.286	68.54	85.646	71.175	70.856	85.095	82.827	71.568	85.207	88.431	71.191	85.48	85.778	86.271	88.431	84.359	85.012	86.996	84.023	85.492	85.234	72.118	82.553	86.984	87.202	64.805	84.947	70.778	85.517	70.518	85.621	85.363	70.347	70.104
PQ561916.1_RVC/pig-wt/AT/BE90/2023/G6P21	78.757	70.015	64.865	63.966	70.536	70.536	71.617	70.89	71.223	64.865	73.586	88.655	87.28	85.324	83.846	83.837	70.195	85.529	71.072	70.75	86.595	87.969	74.353	84.856	85.878	71.726	87.969	84.01	84.652	85.878	84.081	85.925	87.565	81.585	85.866	85.609	71.584	87.969	86.388	86.046	66.128	84.726	70.746	84.414	72.197	85.994	85.737	69.67	72.905
PQ561915.1_RVC/pig-wt/AT/BE89/2023/G1	70.496	81.065	64.05	62.795	83.582	83.582	82.331	84.643	82.596	64.05	76.623	73.376	70.483	66.868	71.07	72.426	83.084	72.024	86.913	86.657	69.365	70.302	82.214	69.668	71.356	85.163	70.033	68.776	70.208	71.356	69.813	72.665	71.443	71.674	70.283	70.121	87.547	70.302	70.713	71.214	65.156	69.464	85.083	69.939	86.669	70.446	70.446	77.547	83.97
PQ561914.1_RVC/pig-wt/AT/BE88/2023/G6P21	80.077	71.191	64.677	64.471	70.195	70.195	71.475	71.977	71.865	64.677	71.867	87.429	86.455	84.317	84.21	83.9	69.851	84.004	71.85	71.533	84.962	87.733	73.79	84.372	83.885	71.391	87.277	84.191	85.49	83.885	84.331	84.017	86.996	82.498	84.974	84.581	70.608	87.484	86.041	86.34	67.124	83.844	70.213	84.858	73.42	84.843	84.843	71.349	72.709
PQ561868.1_RVC/pig-wt/DK/BE48/2022/G5P4	74.089	74.275	62.613	63.872	76.688	76.688	76.077	76.783	75.012	62.613	83.026	73.031	72.288	70.282	71.135	73.562	76.99	73.247	77.836	77.836	70.174	71.584	77.034	73.387	71.016	76.596	71.507	70.623	70.992	71.016	71.049	72.215	71.723	69.96	72.288	72.597	77.166	71.584	72.457	72.905	67.408	72.103	76.861	71.766	79.864	72.443	72.443	89.747	76.701
PQ561867.1_RVC/pig-wt/GER/BE47/2022/G6P32	80.721	68.902	64.538	65.191	68.902	68.902	70.177	71.207	70.266	64.538	73.434	87.429	84.905	92.149	86.05	86.109	69.543	86.491	73.267	72.959	93.52	86.938	72.88	92.034	87.609	71.25	87.338	93.747	93.293	87.609	90.809	87.006	87.327	84.947	91.369	91.137	72.834	86.685	94.279	99.702	67.325	90.987	70.392	94.318	73.128	91.253	91.253	72.484	70.392
PQ561866.1_RVC/pig-wt/DK/BE46/2022/G6	77.95	66.851	63.336	62.409	68.254	68.254	70.513	69.121	68.44	63.336	72.768	84.948	82.982	86.889	83.092	84.077	68.402	83.485	69.794	69.466	86.62	82.982	71.955	86.529	86.377	71.579	83.846	88.016	88.343	86.377	88.978	83.769	84.548	81.272	88.574	88.325	70.64	82.982	88.287	88.108	65.133	85.882	68.938	87.26	70.462	88.699	88.45	69.285	69.756
PQ561831.1_RVC/pig-wt/GER/BE17/2017/G6P21	78.415	68.568	65.823	64.937	68.773	68.773	69.686	70.88	69.935	65.823	70.606	83.77	83.289	82.925	83.981	82.46	67.918	84.82	70.944	70.623	84.899	83.257	72.877	84.939	85.125	70.64	82.513	85.45	84.599	85.125	84.009	84.964	83.319	85.504	84.235	83.696	70.462	82.982	85.425	86.296	66.903	84.143	70.448	84.899	70.767	84.1	84.1	69.498	68.791
PQ561830.1_RVC/pig-wt/GER/BE16/2017/G6	79.486	69.686	63.984	63.773	68.025	68.025	71.103	69.559	69.085	63.984	72.628	86.633	84.025	90.665	84.263	84.143	69.174	84.886	72.768	72.457	91.013	84.696	71.142	89.739	87.085	70.892	85.372	91.367	92.732	87.085	90.116	85.294	84.429	82.202	90.212	89.971	71.229	84.429	92.999	92.855	65.031	88.515	69.704	93.328	72.782	90.331	90.092	71.979	69.704
PQ561829.1_RVC/pig-wt/GER/BE15/2017/G6P21	80.847	69.524	66.356	65.143	69.851	69.851	71.072	72.584	71.694	66.356	73.098	87.519	90.038	85.686	83.409	85.65	70.644	86.651	74.603	74.302	87.743	87.202	73.036	87.609	86.364	72.008	87.949	86.233	87.236	86.364	85.337	87.163	90.541	83.575	86.962	86.962	73.725	87.202	87.866	87.418	67.107	85.841	72.133	86.877	74.466	87.087	86.836	72.118	71.507
PQ561865.1_RVC/pig-wt/GER/BE45/2022/G6P6	79.013	67.747	63.3	63.439	67.747	67.747	68.548	68.795	67.472	63.3	69.726	85.007	82.64	89.845	82.723	83.917	69.726	84.359	71.568	71.25	90.886	84.553	72.897	89.504	85.646	71.107	85.207	91.021	91.579	85.646	87.722	84.241	84.407	82.859	90.236	89.999	70.805	84.289	91.384	92.485	65.785	88.018	68.315	90.903	71.584	90.354	90.118	70.331	68.941
PQ561828.1_RVC/pig-wt/GER/BE14/2017/G6P21	79.669	67.938	63.615	63.223	67.301	67.301	69.726	69.181	68.87	63.615	71.159	85.957	82.279	92.619	84.833	84.582	67.663	84.477	71.962	71.649	91.609	84.303	72.165	89.974	86.168	71.191	84.987	91.726	92.293	86.168	89.555	84.359	84.684	83.175	90.479	90.244	70.249	84.038	92.433	93.183	65.957	88.665	68.668	91.959	70.713	90.597	90.362	69.704	68.961
PQ561864.1_RVC/pig-wt/GER/BE44/2022/G1P33	68.607	78.919	63.021	62.613	82.086	82.086	80.184	83.767	81.556	63.021	75.943	70.283	67.79	67.216	68.568	70.749	81.081	70.501	84.354	84.086	69.193	68.233	81.746	68.127	69.144	86.565	68.04	69.115	69.377	69.144	67.979	69.213	70.426	68.359	69.126	68.629	84.22	68.233	69.107	69.907	62.883	68.422	87.453	67.769	86.901	68.961	68.961	75.121	82.814
PQ561863.1_RVC/pig-wt/GER/BE43/2022/G5P20	70.352	73.125	60.045	59.994	74.53	74.53	74.07	75.256	73.759	60.045	79.92	70.051	71.649	68.833	70.225	71.751	75.483	71.538	74.696	74.388	70.705	70.805	75.002	71.522	70.937	74.407	70.121	69.668	69.559	70.937	70.746	71.268	69.635	70.459	70.89	70.41	75.19	70.805	71.064	72.303	63.835	70.536	75.406	71.023	77.11	70.73	71.049	86.565	75.303
PQ561862.1_RVC/pig-wt/GER/BE42/2022/G6	77.736	67.429	64.223	64.36	69.233	69.233	68.902	69.472	68.168	64.223	72.288	83.056	84.004	83.885	83.542	83.9	69.668	93.967	72.213	71.9	84.171	84.004	72.289	84.697	85.947	70.283	83.898	85.201	84.437	85.947	83.422	92.958	84.28	81.479	84.697	84.697	70.982	84.004	85.564	85.913	65.899	83.514	70.069	84.989	69.957	84.827	84.827	70.723	71.349
PQ561861.1_RVC/pig-wt/GER/BE41/2022/G6P21	79.916	68.086	64.725	65.207	69.773	69.773	69.831	72.557	70.112	64.725	73.866	88.016	86.553	85.109	83.611	82.787	69.686	85.616	70.732	70.409	85.98	86.553	72.582	86.588	84.171	73.23	90.562	86.006	86.142	84.171	86.737	84.184	87.421	82.756	85.018	85.018	71.563	86.296	87.233	87.913	66.872	86.203	72.596	85.615	72.951	85.15	84.886	70.096	70.561
PQ561860.1_RVC/pig-wt/GER/BE40/2022/G5P4	72.811	75.134	61.354	60.61	77.086	77.086	74.986	77.757	74.971	61.354	82.091	70.375	70.89	68.04	69.085	72.838	77.074	73.259	77.967	77.678	69.285	70.033	76.61	71.425	71.538	77.311	69.832	70.833	71.182	71.538	70.809	72.84	70.187	70.967	70.475	70.315	77.849	70.033	71.538	72.02	64.534	71.679	76.846	71.681	78.74	70.635	70.635	88.515	76.077
PQ561859.1_RVC/pig-wt/GER/BE39/2022/G6P21	80.29	66.959	64.176	63.262	69.107	69.107	68.902	69.635	69.126	64.176	73.281	87.315	99.603	83.637	83.606	83.595	70.553	85.658	70.947	70.626	84.948	85.853	71.017	84.856	84.477	70.805	84.816	83.361	84.01	84.477	83.548	84.765	89.624	81.725	84.698	84.171	70.375	85.853	84.345	85.297	65.652	84.331	69.327	84.711	70.518	84.567	84.567	71.049	69.653
PQ561858.1_RVC/pig-wt/GER/BE38/2022/G6P21	80.037	67.725	63.476	63.827	68.233	68.233	70.14	69.599	68.795	63.476	70.805	85.659	82.64	92.384	85.018	85.45	67.189	84.463	71.232	70.911	93.64	85.44	72.88	90.541	86.491	70.483	85.853	92.842	92.381	86.491	89.272	85	85.036	82.859	90.558	90.322	71.426	85.18	94.073	94.808	66.164	89.947	68.295	92.97	70.965	90.44	90.44	70.443	68.922
PQ561857.1_RVC/pig-wt/GER/BE37/2022/G6P6	79.733	70.051	65.841	65.46	70.464	70.464	69.484	71.016	70.104	65.841	73.058	85.037	85.05	84.673	83.542	85.058	70.121	94.305	71.674	71.356	85.616	85.947	73.589	85.979	86.953	71.054	85.202	86.003	84.833	86.953	84.732	93.529	84.149	83.514	85.47	85.47	72.494	85.947	87.202	87.048	67.819	85.342	71.475	84.989	70.732	85.598	85.598	72.382	70.965
PQ561827.1_RVC/pig-wt/GER/BE13/2017/G6	82.224	69.339	65.868	64.988	70.159	70.159	71.884	72.877	70.73	65.868	73.972	88.522	90.642	85.44	84.1	84.356	71.742	86.41	74.739	74.439	87.248	88.675	73.605	86.109	85.994	73.544	87.712	86.246	87.12	85.994	86.733	86.421	92.061	83.152	87.349	87.099	73.098	88.675	88.366	88.175	66.071	84.553	72.584	87.271	74.752	87.474	87.474	72.751	71.962
PQ561856.1_RVC/pig-wt/GER/BE36/2022/G6P21	81.148	68.442	64.141	63.754	68.401	68.401	69.398	69.96	69.327	64.141	71.443	85.297	84.553	90.995	84.913	85.083	69.087	84.987	72.68	72.369	91.697	86.085	71.054	90.203	86.283	70.483	86.514	90.988	92.279	86.283	90.126	84.608	84.67	83.025	90.338	90.101	70.501	85.828	92.517	92.926	66.298	89.485	69.78	93.096	71.443	90.456	90.22	71.865	69.417
PQ561855.1_RVC/pig-wt/GER/BE35/2022/G6P21	79.315	68.422	63.634	63.42	68.086	68.086	70.84	70.266	69.96	63.634	72.338	87.418	85.673	90.642	84.767	85.593	67.555	86.606	72.041	71.726	91.571	85.931	71.479	90.322	86.491	72.369	86.721	91.571	92.835	86.491	90.582	86.744	86.43	83.098	90.676	90.44	71.443	85.931	92.404	93.04	65.938	89.001	71.049	93.532	72.525	90.793	90.558	71.064	69.726
PQ561854.1_RVC/pig-wt/GER/BE34/2022/G6P21	79.187	66.52	66.189	65.484	66.472	66.472	67.759	68.569	67.79	66.189	70.321	85.05	83.771	88.421	84.939	83.726	67.999	84.634	71.391	71.072	90.443	84.67	71.938	88.665	85.809	70.732	84.726	89.721	91.375	85.809	91.579	84.647	85.44	82.602	91.903	91.671	70.589	84.67	90.236	90.194	65.4	87.803	69.668	89.842	70.855	92.019	92.019	70.282	69.378
PQ561853.1_RVC/pig-wt/GER/BE33/2022/G5	74.004	75.553	60.844	60.657	74.835	74.835	73.951	75.224	74.942	60.844	79.126	70.177	70.822	66.764	68.382	72.937	75.632	72.751	76.507	76.209	68.046	68.965	74.597	69.925	70.518	74.443	70.73	69.135	69.395	70.518	69.454	72.175	70.603	70.392	69.271	69.271	75.19	69.298	69.744	69.726	60.657	69.524	74.597	69.794	76.993	69.435	69.107	86.413	74.851
PQ561852.1_RVC/pig-wt/GER/BE137/2022/G8P21	78.545	68.212	64.32	63.79	67.189	67.189	73.128	70.873	68.315	64.32	70.696	81.201	80.128	83.429	80.985	86.865	68.107	82.119	69.832	69.504	84.833	81.633	71.956	82.816	82.589	71.491	80.897	84.33	82.956	82.589	82.288	81.998	81.266	79.469	83.963	83.963	70.483	81.633	84.241	84.517	64.811	83.885	69.832	82.576	70.662	84.095	83.83	68.795	71.142
PQ561826.1_RVC/pig-wt/GER/BE12/2017/G1	72.571	82.39	62.34	61.791	82.986	82.986	84.037	85.852	82.433	62.34	77.533	73.281	70.713	69.798	71.421	72.922	83.917	72.738	88.586	88.336	71.672	70.822	82.84	71.664	71.775	85.791	72.343	71.988	72.992	71.775	71.679	71.664	72.751	70.626	72.133	71.664	88.483	70.822	73.501	74.241	62.431	71.317	84.82	72.724	87.029	71.977	71.977	76.902	84.582
PQ561913.1_RVC/pig-wt/GER/BE87/2023/G6P21	79.797	69.581	65.896	65.7	70.069	70.069	72.569	71.977	72.33	65.896	73.017	87.202	85.297	85.05	85.083	84.356	70.375	86.683	72.385	72.073	87.398	86.225	72.494	87.495	87.048	72.863	85.866	87.271	87.248	87.048	86.903	86.041	85.828	83.01	86.744	86.744	72.724	86.225	88.244	88.298	67.986	87.743	72.303	87.651	72.525	86.87	86.87	72.803	73.803
PQ561825.1_RVC/pig-wt/GER/BE11/2017/G6P21	80.708	70.015	65.515	64.279	70.015	70.015	70.75	72.738	72.162	65.515	73.098	87.394	89.918	84.51	83.816	85.262	70.644	86.018	74	73.696	86.852	86.57	72.568	87.484	86.237	72.008	88.318	85.58	86.595	86.237	84.684	86.536	90.185	83.978	86.328	86.328	73.42	86.57	87.246	87.04	66.939	85.969	72.443	86.362	73.711	86.455	86.2	71.806	71.977
PQ561824.1_RVC/pig-wt/GER/BE10/2017/G6P21	81.647	68.902	65.207	64.315	70.375	70.375	70.177	71.207	71.38	65.207	73.434	89.001	94.153	85.297	85.018	84.077	70.679	86.272	73.113	72.804	87.236	88.072	72.289	86.097	84.816	72.197	87.076	85.973	86.724	84.816	85.853	86.157	92.511	83.033	87.338	87.087	72.369	88.072	87.246	87.916	65.785	85.454	71.851	86.62	72.665	87.463	87.213	71.395	69.943
PQ561823.1_RVC/pig-wt/GER/BE9/2017/G5	69.849	74.671	58.085	58.026	74.851	74.851	73.898	75.423	73.435	58.085	79.793	70.84	72.414	67.979	70.208	71.103	76.504	71.207	75.743	75.441	68.735	71.267	74.378	70.392	70.443	74.579	68.961	69.32	68.716	70.443	70.41	71.253	70.587	71.08	70.553	70.069	75.659	71.267	69.599	71.032	62.02	69.707	76.623	70.208	76.978	70.392	70.713	86.809	75.618
PQ561950.1_RVC/pig-wt/GER/BE120/2024/G6P6	78.323	68.064	65.004	64.971	70.662	70.662	70.464	70.856	70.392	65.004	73.156	88.736	86.033	84.008	83.576	83.542	68.965	83.025	71.159	70.836	86.206	86.467	73.896	84.463	84.081	72.165	87.598	83.602	84.919	84.081	84.185	83.844	87.315	81.305	86.455	86.455	71.867	86.467	86.388	85.659	64.877	84.567	71.977	83.328	73.252	86.582	86.328	69.508	71.317
PQ561822.1_RVC/pig-wt/GER/BE8/2017/G6P6	79.016	68.741	61.948	60.668	67.911	67.911	68.998	68.741	70.536	61.948	72.638	84.908	84.895	83.142	86.109	81.941	68.521	85.191	71.821	71.507	84.952	84.399	72.274	85.979	87.554	70.73	83.501	85.521	85.498	87.554	84.343	84.685	85.831	84.303	85.085	84.827	70.553	84.136	85.564	86.316	64.65	84.567	69.413	85.779	70.249	85.214	85.214	69.267	69.607
PQ561821.1_RVC/pig-wt/GER/BE7/2017/G6	79.44	69.793	63.93	63.045	69.464	69.464	70.694	70.805	71.426	63.93	69.271	83.145	82.345	82.014	83.364	81.637	68.608	84.424	71.3	70.978	83.485	81.516	73.141	84.53	84.698	70.511	83.458	83.62	84.29	84.698	82.951	84.956	82.393	91.222	83.606	83.071	72.097	81.237	84.122	84.869	65.093	84.399	70.177	83.514	70.998	83.473	83.739	69.525	70.302
PQ561820.1_RVC/pig-wt/GER/Beli-1/2017/G6P31	79.259	69.028	63.845	62.964	68.861	68.861	68.101	70.051	70.195	63.845	69.581	84.435	83.249	82.65	83.861	82.007	70.518	85.167	70.264	69.937	84.781	81.881	72.757	85.401	85.725	70.893	83.548	84.543	85.307	85.725	83.205	86.074	82.482	92.241	83.963	83.429	70.589	81.603	85.259	85.994	65.498	83.963	70.392	84.543	71.214	83.83	84.095	68.923	68.922
PQ561843.1_RVC/pig-wt/GER/BE27/2018/G6P21	79.614	66.282	63.966	64.626	69.009	69.009	69.466	68.882	68.193	63.966	73.14	84.844	84.31	88.504	84.648	84.423	68.656	84.263	71.178	70.857	91.623	86.025	70.477	89.365	85.163	69.572	84.858	90.562	90.164	85.163	91.367	84.807	85.711	82.568	92.279	91.814	69.261	86.025	90.697	92.184	67.107	88.38	68.529	91.272	70.714	92.163	92.395	71.721	69.849
PQ561819.1_RVC/pig-wt/GER/BE6/2017/G6	78.4	70.464	64.158	62.926	69.484	69.484	69.897	70.501	71.759	64.158	69.907	82.69	81.603	81.966	83.861	82.555	69.996	84.517	71.196	70.874	83.711	81.603	73.499	84.359	84.421	70.855	83.948	83.335	84.515	84.421	82.634	85.05	81.097	92.011	83.295	82.754	71.833	81.323	84.213	84.567	65.114	84.621	70.679	82.651	71.815	83.16	83.429	70.536	70.518
PQ561842.1_RVC/pig-wt/GER/BE26/2018/G6P5	78.256	67.534	63.065	63.024	66.853	66.853	68.668	68.281	67.891	63.065	71.11	85.337	82.07	88.563	84.475	83.179	67.384	85.413	70.195	69.87	90.331	83.13	72.959	87.743	85.958	71.207	85.296	90.467	90.092	85.958	88.082	84.908	83.518	82.151	89.272	89.03	69.744	82.859	90.838	91.152	65.287	87.371	69.508	90.347	71.962	89.393	89.151	69.168	69.542
PQ561912.1_RVC/pig-wt/GER/BE86/2023/G6P21	79.172	68.295	62.802	62.939	69.581	69.581	69.378	69.815	69.308	62.802	72.618	84.038	81.079	89.624	84.952	84.009	67.599	83.99	71.916	71.601	89.747	84.553	72.462	88.797	84.944	70.822	84.241	89.017	90.092	84.944	90.057	83.739	83.771	82.103	92.041	91.81	70.999	84.553	90.728	90.22	65.859	86.812	69.472	89.868	71.775	92.156	91.926	72.497	70.121
PQ561911.1_RVC/pig-wt/GER/BE85/2023/G6	80.164	68.278	62.824	62.429	70.265	70.265	69.281	70.138	70.029	62.824	71.78	87.525	88.483	84.739	83.319	84.404	69.426	85.463	71.921	71.604	85.621	87.568	72.027	85.556	84.515	70.17	86.155	86.296	86.24	84.515	84.368	85.344	90.451	82.966	86.809	86.809	71	87.317	86.854	87.283	65.114	85.294	69.831	85.227	72.377	86.936	86.681	71.262	68.843
PQ561910.1_RVC/pig-wt/GER/BE84/2023/G6	78.931	66.146	65.143	65.484	67.533	67.533	69.173	67.917	68.275	65.143	72.024	84.816	83.667	88.175	83.74	84.582	68.401	84.765	71.054	70.732	89.599	84.933	71.159	89.132	86.168	70.75	84.726	89.478	90.065	86.168	91.012	84.647	86.109	81.881	92.378	92.378	69.629	84.933	90.338	91.004	66.261	87.905	69.889	89.618	70.911	92.492	92.263	71.851	69.762
PQ561949.1_RVC/pig-wt/GER/BE119/2024/G1P21	71.681	81.081	64.742	63.165	82.922	82.922	83.057	83.729	82.659	64.742	77.193	71.775	71.049	67.323	72.317	71.436	85.013	71.694	88.162	87.913	69.301	69.707	81.87	70.921	72.724	85.176	69.542	68.593	70.976	72.724	69.943	71.709	71.522	70.84	69.925	69.435	86.82	69.707	70.231	71.333	64.635	70.087	85.403	69.576	86.577	69.762	69.762	76.063	84.38
PQ561948.1_RVC/pig-wt/NL/BE118/2024/G6P4	78.688	69.017	62.824	62.249	67.852	67.852	69.472	69.832	72.215	62.824	72.778	84.477	84.595	84.03	85.816	82.447	69.327	85.797	71.491	71.175	85.307	83.83	72.724	84.79	87.519	70.069	83.99	85.616	84.939	87.519	83.514	85.553	85.155	84.947	84.399	84.399	71.175	83.563	86.421	86.283	66.012	84.53	68.906	85.226	70.553	84.53	84.53	70.058	71.153
PQ561947.1_RVC/pig-wt/GER/BE117/2024/G6	80.708	69.153	65.515	64.141	69.319	69.319	69.443	69.977	71.507	65.515	70.694	85.241	89.476	83.637	82.756	83.136	71.25	85.142	73.052	72.741	85.608	86.467	72.024	83.934	84.816	70.57	84.947	84.444	85.608	84.816	84.739	84.634	90.809	82.553	85.609	85.35	72.741	86.467	85.902	86.962	65.746	83.234	70.231	85.372	72.478	85.737	85.48	70.501	70.195
PQ561946.1_RVC/pig-wt/GER/BE116/2024/G6	79.344	67.001	64.123	64.471	69.32	69.32	70.588	69.358	68.754	64.123	70.606	85.698	84.515	86.948	83.703	84.356	68.467	83.69	72.737	72.426	89.78	84.143	71.904	88.202	85.768	71.656	84.714	89.9	89.378	85.768	89.98	83.569	86.448	81.711	90.792	90.554	70.875	84.143	89.915	90.474	64.764	87.453	69.047	88.932	70.695	90.911	90.673	69.66	69.047
PQ561945.1_RVC/pig-wt/GER/BE115/2024/G6P21	80.317	67.961	64.349	65.004	67.277	67.277	70.57	69.504	69.358	64.349	71.988	85.999	84.383	89.693	83.168	84.82	67.982	85.556	72.597	72.285	90.39	85.109	71.086	90.074	86.284	71.514	85.543	90.63	90.248	86.284	88.152	85.698	85.814	83.455	89.842	89.842	71.689	84.844	92.061	93.179	66.806	89.468	69.028	91.477	73.076	89.963	89.721	70.895	70.462
PQ561841.1_RVC/pig-wt/GER/BE25/2018/G6P21	79.005	69.687	63.798	62.559	69.028	69.028	69.775	70.049	71.028	63.798	71.155	83.214	83.156	82.419	84.671	81.601	68.882	84.939	70.102	69.775	83.885	81.617	73.373	84.915	85.758	71.054	82.781	83.644	84.019	85.758	82.84	85.209	81.424	92.032	84.525	84.263	71.865	81.337	85.008	86.279	65.491	84.236	70.194	84.312	71.498	84.394	84.655	71.288	71.314
PQ561840.1_RVC/pig-wt/GER/BE24/2018/G6	79.414	67.959	64.036	64.349	68.961	68.961	69.213	69.327	69.308	64.036	73.42	83.682	82.208	88.479	83.364	84.21	67.429	84.267	70.483	70.159	90.355	84.96	72.148	88.807	85.448	70.015	85.142	89.514	89.859	85.448	90.691	84.647	85.104	82.191	91.485	91.253	71.317	84.96	90.487	91.035	64.434	87.577	69.798	89.045	71.142	91.601	91.369	71.694	69.67
PQ561944.1_RVC/pig-wt/GER/BE114/2024/G6P21	78.802	67.493	64.458	63.911	68.501	68.501	69.454	70.331	70.026	64.458	71.775	85.311	83.607	89.956	85.189	83.903	70.249	85.797	72.877	72.569	90.177	84.642	72.338	90.464	83.99	71.649	86.399	91.115	90.279	83.99	87.712	85.037	84.126	82.634	88.909	88.909	71.349	84.377	91.506	91.571	67.252	90.464	69.67	91.013	72.429	89.03	88.787	72.523	69.017
PQ561943.1_RVC/pig-wt/BG/Beli-16/2024/G6P30	78.354	67.338	63.439	62.686	68.233	68.233	68.275	69.762	67.959	63.439	71.443	84.274	82.979	88.635	84.171	83.676	68.168	84.254	72.555	72.244	87.845	83.652	71.25	89.624	84.136	69.832	84.869	89.091	91.005	84.136	87.099	84.399	84.698	81.689	87.69	87.69	69.562	83.384	89.872	90.405	66.939	88.675	70.033	89.926	70.483	87.814	87.565	70.026	68.756
PQ561942.1_RVC/pig-wt/GER/BE113/2024/G6P5	78.688	69.398	66.047	65.841	69.688	69.688	69.889	70.41	70.426	66.047	73.058	85.142	85.025	84.49	84.714	83.875	69.996	90.558	71.55	71.232	85.828	85.284	73.19	85.448	84.92	71.09	85.692	85.018	84.515	84.92	85.097	89.854	84.359	82.03	84.673	84.673	70.302	85.284	86.052	87.006	67.688	85.704	69.78	85.463	70.446	84.803	84.542	71.324	72.414
PQ561941.1_RVC/pig-wt/NL/BE112/2024/G6P5	78.256	68.421	62.646	62.068	68.754	68.754	69.867	69.249	72.134	62.646	72.079	84.382	85.281	83.243	85.425	82.173	68.901	85.201	71.878	71.563	84.382	83.711	72.332	84.423	86.968	69.976	83.889	84.701	84.64	86.968	82.834	84.688	86.366	83.786	83.875	83.875	70.927	83.44	85.828	85.425	65.498	84.157	69.465	84.569	70.944	84.009	84.009	70.288	70.751
PQ561940.1_RVC/pig-wt/GER/BE111/2024/G6P21	78.29	66.044	63.966	63.754	65.692	65.692	68.735	67.979	67.663	63.966	71.79	86.277	83.152	90.743	84.515	84.023	68.756	85.376	71.426	71.107	89.906	84.392	71.497	90.558	84.608	69.339	87.619	90.869	91.899	84.608	88.889	85.388	84.773	81.898	89.224	89.224	70.177	84.126	91.369	91.196	65.919	89.965	69.126	91.344	70.965	89.345	89.102	69.832	67.28
PQ561939.1_RVC/pig-wt/NL/BE110/2024/G6P21	78.193	67.982	62.646	62.608	67.812	67.812	67.939	69.849	67.707	62.646	71.462	85.037	83.174	90.288	82.74	82.819	66.057	84.753	71.16	70.839	94.52	84.8	70.54	89.459	85.412	70.857	85.765	91.217	91.788	85.412	88.762	84.635	83.962	81.606	89.468	88.978	69.736	84.8	92.415	92.828	64.63	88.596	69.174	92.054	71.814	89.346	89.346	70.208	69.174
PQ561818.1_RVC/pig-wt/GER/BE5/2017/G1	69.611	82.949	62.318	62.5	83.863	83.863	82.591	83.595	80.393	62.318	78.041	70.339	68.148	67.066	68.716	70.606	82.224	70.069	85.213	84.948	68.046	68.629	80.173	68.686	69.417	84.16	68.392	69.63	69.066	69.417	68.833	69.925	68.315	69.707	68.648	68.148	86.925	68.961	69.943	70.249	61.804	69.144	84.325	68.626	86.736	68.482	68.482	76.567	82.606
PQ561909.1_RVC/pig-wt/GER/BE83/2023/G5P21	70.944	75.296	59.393	59.006	74.459	74.459	72.916	74.699	72.568	59.393	78.821	68.629	69.78	67.344	67.217	72.361	73.896	70.315	75.541	75.24	68.974	68.569	73.796	68.961	68.979	73.331	68.04	68.234	68.164	68.979	69.052	69.558	69.558	68.354	68.54	68.54	74.36	68.902	69.472	69.815	62.828	67.189	75.105	69.138	75.915	68.705	68.705	85.018	73.246
PQ561908.1_RVC/pig-wt/GER/BE82/2023/G6	79.797	69.907	63.845	62.926	70.553	70.553	71.916	71.851	71.893	63.845	73.391	86.315	89.001	83.249	83.214	83.983	71.775	85.947	73.89	73.586	85.882	86.629	72.585	85	83.83	72.338	85.48	83.921	85.882	83.83	85.505	85.448	90.228	82.296	85.492	85.234	72.229	86.629	86.547	85.957	65.247	84.213	71.522	86.271	74.603	85.621	85.363	71.567	72.791
PQ561907.1_RVC/pig-wt/GER/BE81/2023/G6	79.172	67.703	63.381	64.048	68.168	68.168	70.159	69.29	68.941	63.381	71.991	84.274	81.183	88.431	85.214	83.228	69.153	84.095	71.692	71.374	89.017	83.591	72.429	88.328	84.399	71.072	84.213	89.017	90.212	84.399	89.596	83.977	82.827	82.07	91.113	90.878	71.568	83.591	89.547	89.263	67.053	87.087	70.213	89.017	72.305	91.23	90.995	72.034	70.213
PQ561906.1_RVC/pig-wt/GER/BE80/2023/G6	79.067	65.747	65.02	65.161	68.066	68.066	68.862	69.138	68.164	65.02	69.994	86.074	82.651	89.963	83.582	83.14	69.377	84.833	72.951	72.642	89.707	84.487	70.208	88.554	85.38	72.347	84.688	89.604	90.895	85.38	88.221	84.45	84.515	81.464	88.932	88.809	69.976	84.22	90.244	91.021	63.872	87.558	71.339	89.482	72.034	89.054	88.809	69.66	69.413
PQ561905.1_RVC/pig-wt/GER/BE79/2023/G6	79.642	66.044	64.349	63.966	67.429	67.429	68.401	69.635	66.809	64.349	71.916	85.609	82.466	89.058	84.171	83.077	67.747	84.386	71.267	70.947	90.34	83.919	71.692	89.299	85.05	70.483	83.548	91.051	91.272	85.05	91.947	84.399	85.324	82.514	92.256	91.911	69.851	83.919	90.377	91.275	65.957	87.213	69.126	89.496	70.321	92.141	92.141	71.207	69.49
PQ561904.1_RVC/pig-wt/SK/BE78/2023/G9P4	72.145	73.848	64.185	64.142	77.166	77.166	75.871	77.888	74.353	64.185	93.763	73.64	71.443	69.472	70.08	71.294	77.518	73.044	75.558	75.254	70.369	72.369	77.9	69.943	73.071	75.958	72.778	70.784	69.541	73.071	71.016	72.471	70.392	68.233	70.104	69.78	76.934	72.525	70.73	72.443	65.204	70.679	77.444	69.395	78.055	69.943	69.943	81.403	76.357
PQ561839.1_RVC/pig-wt/GER/BE23/2018/G1	69.413	82.078	62.407	61.804	81.469	81.469	81.855	82.949	80.031	62.407	76.67	72.213	68.609	66.681	69.867	68.382	83.475	68.38	86.669	86.925	68.13	68.84	81.125	68.852	70.033	84.115	71.11	69.552	70.301	70.033	69.49	68.233	70.57	69.504	68.315	68.482	86.025	68.84	69.617	70.856	63.67	68.482	84.833	69.576	86.271	68.148	68.482	73.951	83.366
PQ561816.1_RVC/pig-wt/GER/BE3/2016/G6P21	79.57	67.917	63.773	63.911	67.406	67.406	69.173	69.087	67.642	63.773	72.213	85.427	83.353	89.142	84.662	85.463	69.193	85.786	71.054	70.732	90.911	86.085	71.515	88.899	86.179	72.213	84.449	90.554	90.895	86.179	91.455	86.052	86.455	82.586	93.265	93.265	70.121	86.085	90.699	91.825	65.553	88.41	68.941	90.554	70.302	93.378	93.153	70.619	69.144
PQ561903.1_RVC/pig-wt/GER/BE77/2023/G5	72.034	74.656	59.002	58.031	75.319	75.319	74.224	74.649	74.459	59.002	78.435	68.315	69.271	66.637	68.254	71.878	76.129	71.567	77.443	77.153	67.958	69.087	74.36	70.282	70.426	74.851	69.994	68.214	69.465	70.426	69.525	70.506	68.558	69.977	68.521	68.521	75.557	69.417	69.977	68.814	61.441	69.726	74.97	69.085	76.928	68.686	68.686	85.268	75.483
PQ561902.1_RVC/pig-wt/GER/BE76/2023/G6	79.158	69.126	63.791	63.223	68	68	70.069	70.104	71.139	63.791	72.147	85.284	83.83	84.187	85.981	84.329	67.514	85.436	71.317	70.999	85.604	84.254	72.804	84.944	87.938	71.836	84.517	85.992	86.121	87.938	85.492	85.191	86.029	83.28	85.073	85.073	72.385	83.99	86.944	86.683	65.957	85.225	71.919	86.398	71.365	85.202	85.202	69.849	70.121
PQ561901.1_RVC/pig-wt/GER/BE75/2023/G6P21	79.312	69.851	65.535	65.153	70.302	70.302	69.277	70.696	71.159	65.535	73.791	84.254	84.79	83.62	83.272	83.9	70.644	93.746	72.959	72.649	84.701	84.66	73.467	84.827	87.287	71.09	84.293	85.07	85.356	87.287	84.212	92.845	83.858	84.149	85.085	84.827	72.989	84.66	86.453	86.295	67.016	83.647	71.191	85.25	71.726	85.214	85.214	71.167	72.229
PQ561900.1_RVC/pig-wt/GER/BE74/2023/G6P21	80.457	69.889	63.3	62.727	70.213	70.213	71.301	71.207	71.723	63.3	72.445	86.914	89.817	84.802	84.382	83.3	71.125	86.295	73.876	73.572	86.877	87.224	72.254	85.48	85.363	72.165	86.467	85.476	86.877	85.363	85.337	85.413	91.261	83.202	86.984	86.733	71.426	86.973	87.763	87.064	64.877	84.567	70.553	87.029	72.478	87.11	86.859	71.552	71.538
PQ561899.1_RVC/pig-wt/GER/BE73/2023/G6P21	81.434	68.961	64.158	63.773	68.756	68.756	69.417	70.299	69.67	64.158	71.775	85.311	84.567	90.769	84.926	85.095	69.107	84.739	72.695	72.385	91.47	86.097	71.072	89.854	86.295	70.501	86.525	90.759	92.054	86.295	90.133	84.621	84.684	83.175	90.109	89.872	70.518	86.097	92.296	92.933	66.316	89.374	70.121	92.988	71.617	90.228	89.991	72.189	69.762
PQ561898.1_RVC/pig-wt/GER/Beli-12/2023/G5P38	71.388	75.12	59.2	59.006	75.632	75.632	73.193	74.666	73.313	59.2	78.965	67.959	69.744	67.131	67.686	72.797	74.017	70.762	75.691	75.391	68.773	69.028	74.258	69.087	68.941	73.486	68.335	68.025	68.293	68.941	69.181	69.687	69.525	68.148	68.335	68.335	74.514	69.359	69.435	69.617	63.185	67.829	74.954	68.773	76.063	68.501	68.501	85.15	73.522
PQ561815.1_RVC/pig-wt/GER/BE2/2016/G5P4	71.563	74.835	59.366	59.172	75.199	75.199	72.583	74.53	72.551	59.366	79.809	68.609	69.762	67.493	68.214	72.811	74.49	70.937	75.525	75.224	69.121	68.715	73.934	69.435	69.29	73.468	68.02	68.716	68.312	69.29	69.849	70.187	69.216	68.168	69.017	69.017	74.496	69.048	69.454	69.96	62.808	67.851	74.632	69.121	76.049	69.181	69.181	86.05	73.693
PQ561814.1_RVC/pig-wt/GER/BE1/2016/G6P21	79.614	68.107	62.906	63.045	68.609	68.609	68.569	69.635	67.663	62.906	71.125	83.993	82.244	88.665	83.44	82.666	67.917	83.578	70.14	69.813	88.741	84.539	71.177	88.787	85.376	71.443	83.399	89.356	89.945	85.376	90.524	83.858	85.05	82.57	93.046	92.82	69.851	84.539	89.999	89.836	64.348	86.545	67.79	89.478	70.805	93.159	92.933	70.315	68.501
PQ561897.1_RVC/pig-wt/GER/BE72/2023/G6P21	80.443	68.922	64.71	64.366	69.417	69.417	71.317	71.064	69.472	64.71	72.4	86.443	84.008	91.354	85.921	85.463	69.435	85.104	72.665	72.354	92.402	85.324	73.206	91.253	87.753	72.555	86.881	92.747	93.078	87.753	91.275	85.89	86.34	84.317	91.601	91.369	72.073	85.064	94.625	93.72	66.857	90.194	70.121	94.105	73.929	91.717	91.485	71.879	71.049
PQ561896.1_RVC/pig-wt/GER/BE71/2023/G6P21	79.285	66.718	62.964	63.104	67.189	67.189	69.581	69.252	67.131	62.964	72.462	85.815	83.488	89.021	83.861	83.606	68.315	83.697	70.732	70.408	90.074	85.802	71.159	89.021	85.541	71.674	84.974	90.554	91.132	85.541	91.687	84.372	85.036	82.994	92.713	92.485	70.769	85.802	90.816	91.362	64.413	86.533	69.398	89.833	70.911	92.826	92.599	69.087	68.442
PQ561895.1_RVC/pig-wt/GER/Beli-11/2023/G17P35	67.985	65.924	74.966	74.458	67.508	67.508	68.989	68.069	68.004	74.966	68.943	69.344	67.633	65.904	68.373	66.402	67.755	71.08	66.033	65.685	66.314	66.703	69.4	68.482	68.629	65.658	67.276	66.616	65.571	68.629	68.741	71.567	67.594	65.796	67.127	66.787	65.554	66.874	68.02	68.411	79.599	68.078	65.963	67.334	66.911	66.957	66.957	65.581	68.122
PQ561894.1_RVC/pig-wt/GER/BE70/2023/G6P21	79.937	69.398	65.4	65.706	71.175	71.175	69.271	70.921	71.064	65.4	73.336	83.458	84.267	83.19	84.739	84.14	69.378	97.371	71.107	70.787	84.701	84.634	72.757	84.673	85.692	70.769	84.03	85.176	84.675	85.692	84.579	96.637	84.017	82.845	84.017	84.017	71.617	84.634	85.669	86.272	65.686	84.932	69.378	84.701	70.121	84.149	84.149	71.453	71.664
PQ561893.1_RVC/pig-wt/GER/Beli-10/2023/G5P36	71.388	74.52	59.531	59.723	75.033	75.033	72.405	74.36	71.902	59.531	78.821	68.086	69.943	67.131	67.217	72.951	73.246	70.603	74.75	74.443	68.773	68.527	73.137	69.907	68.609	73.606	68.501	68.696	68.293	68.609	69.832	69.362	69.882	68.148	69.327	69.327	75.089	68.861	69.599	69.943	62.065	68.337	74.615	69.431	75.737	69.49	69.49	84.487	72.74
PQ561892.1_RVC/pig-wt/GER/BE69/2023/G6P21	79.486	67.152	61.242	61.199	68.501	68.501	69.454	69.525	68.059	61.242	71.962	85.427	82.605	87.087	81.834	83.824	69.233	84.517	71.79	71.475	87.398	84.126	71.267	86.984	84.136	70.696	84.974	88.401	87.502	84.136	86.467	84.66	83.844	82.994	87.69	87.441	69.417	84.126	88.582	88.899	65.4	85.686	69.181	86.993	69.562	87.814	87.565	70.203	69.216
PQ561891.1_RVC/pig-wt/GER/BE68/2023/G1	73.206	81.981	64.578	64.05	83.391	83.391	82.854	84.449	82.94	64.578	77.061	72.197	70.138	69.052	70.335	72.768	83.057	71.459	86.215	86.215	70.749	69.398	83.05	69.977	69.889	84.343	69.327	70.749	70.992	69.889	70.73	72.103	70.906	71.617	70.999	70.84	86.704	69.726	71.649	71.507	65.156	71.223	84.786	71.008	87.599	70.84	70.84	78.197	82.84
PQ561890.1_RVC/pig-wt/GER/BE67/2023/G1	69.541	80.485	63.222	62.818	83.703	83.703	82.316	85.131	82.064	63.222	76.656	70.348	68.484	66.718	69.426	71.426	82.879	69.588	85.711	85.448	68.55	69.256	81.844	68.359	69.132	88.936	68.064	68.29	68.74	69.132	67.873	68.776	71.267	69.046	68.315	67.806	86.517	69.256	68.965	69.443	61.377	68.484	91.132	67.62	89.059	68.146	68.146	76.06	82.331
PQ561889.1_RVC/pig-wt/GER/BE66/2023/G3	65.163	65.428	80.951	81.483	65.082	65.082	66.316	64.672	65.272	80.951	64.231	66.223	65.172	66.689	64.709	65.919	66.195	67.407	64.517	64.164	66.369	65.517	66.5	67.357	66.431	64.402	66.521	66.873	67.392	66.431	64.413	65.726	67.341	64.65	66.468	66.128	66.956	65.688	66.806	68.342	88.301	68.988	65.236	68.705	67.74	66.298	66.637	63.835	65.101
PQ561888.1_RVC/pig-wt/GER/BE65/2023/G6P21	78.916	68.969	64.019	63.809	69.794	69.794	70.083	69.339	68.529	64.019	71.797	86.116	83.174	89.804	84.368	85.226	68.32	85.543	72.442	72.129	92.272	85.066	73.14	90.408	87.168	70.839	86.025	92.04	91.317	87.168	89.008	85.556	85.199	83.681	90.074	89.833	71.814	84.8	92.976	95.399	67.491	89.561	69.813	92.17	73.201	89.954	89.954	70.546	69.649
PQ561887.1_RVC/pig-wt/GER/BE64/2023/G6	79.783	69.562	64.453	64.242	67.851	67.851	71.459	71.836	70.906	64.453	73.128	86.836	83.919	89.504	84.833	84.977	70.195	86.272	73.572	73.267	91.272	85.363	73.067	90.015	86.809	72.354	87.163	91.037	91.037	86.809	89.084	85.902	85.786	83.753	89.896	89.896	71.142	85.104	92.755	92.511	67.107	89.402	70.231	92.33	73.003	90.015	89.778	71.395	70.999
PQ561886.1_RVC/pig-wt/GER/BE135/2023/G6	79.373	69.943	65.279	65.588	70.873	70.873	70.518	72.471	70.282	65.279	73.903	88.185	85.413	85.53	84.556	85.143	71.107	86.145	72.197	71.884	86.993	84.229	73.514	87.609	85.388	72.213	87.371	87.223	86.968	85.388	86.847	85.75	87.064	84.199	86.303	86.046	71.159	83.962	88.072	88.879	67.056	86.606	71.365	88.005	72.555	86.43	86.175	71.253	71.522
PQ561885.1_RVC/pig-wt/GER/BE63/2023/G1	72.134	86.577	64.266	63.914	88.855	88.855	85.981	89.401	86.737	64.266	77.924	71.191	68.168	65.836	70.849	71.229	82.867	71.365	85.332	85.593	68.568	70.087	84.261	70.171	71.049	84.392	70.68	69.32	68.459	71.049	70.315	70.746	70.906	70.249	69.49	69.653	85.332	70.41	70.443	70.426	65.85	69.49	82.705	69.628	86.014	69.327	69.653	77.218	94.414
PQ561851.1_RVC/pig-wt/GER/Beli-6/2019/G19P34	67.872	65.072	76.733	77.146	65.072	65.072	68.271	65.115	67.392	76.733	68.188	67.236	65.774	67.166	66.827	67.484	65.216	68.87	66.55	66.206	67.484	67.557	69.298	68.071	67.484	63.125	67.334	66.807	67.022	67.484	67.67	69.865	65.204	64.811	67.315	66.977	67.137	67.723	68.612	68.99	78.81	68.038	63.897	67.222	67.081	67.146	67.146	67.304	67.119
PQ561817.1_RVC/pig-wt/GER/BE4/2017/G5P6	71.32	75.66	60.296	61.235	75.423	75.423	76.434	76.875	74.898	60.296	80.971	70.679	69.417	67.472	70.174	70.91	75.438	70.087	77.197	77.197	68.402	69.484	75.825	71.538	70.375	77.875	69.29	69.686	69.576	70.375	70.282	69.163	70.138	69.017	68.795	68.629	76.817	69.484	70.087	71.821	63.516	70.679	77.125	71.008	79.686	68.629	68.961	89.14	74.649
PQ561838.1_RVC/pig-wt/GER/BE22/2018/G6P21	80.191	66.908	62.208	62.527	68.151	68.151	69.281	70.174	68.716	62.208	71.338	86.271	83.07	91.257	83.591	84.701	66.978	84.913	72.301	71.988	92.402	86.038	70.905	91.124	85.673	71.689	87.201	92.517	93.075	85.673	89.13	85.71	86.22	82.756	90.792	90.792	70.588	85.778	93.891	93.977	65.421	89.702	70.8	92.184	72.472	90.911	90.673	69.918	68.676
PQ561837.1_RVC/pig-wt/GER/BE21/2018/G6P21	79.486	68.212	64.782	65.263	68.38	68.38	68.337	70.553	68.941	64.782	72.989	85.712	84.185	88.308	85.058	84.964	70.015	87.068	71.726	71.409	89.346	85.337	73.052	89.744	85.413	72.338	85.517	89.954	89.833	85.413	91.354	86.829	86.352	83.295	91.795	91.795	71.409	85.077	90.33	90.777	66.752	88.512	68.735	88.752	70.589	91.911	91.679	71.253	70.249
PQ561836.1_RVC/pig-wt/GER/BE136/2018/G5	70.96	74.985	62.954	63.134	74.928	74.928	74.105	75.915	74.548	62.954	81.51	70.73	71.207	68.168	70.546	71.594	76.129	72.343	76.832	76.537	69.902	70.518	75.841	71.238	71.349	73.743	70.315	69.047	69.628	71.349	70.522	71.893	71.296	69.849	69.508	68.852	75.557	70.84	69.49	71.552	64.382	70.41	75.509	71.023	77.744	69.344	69.67	85.45	75.334
PQ561850.1_RVC/pig-wt/GER/BE32/2019/G6	79.823	68.756	66.23	65.868	71.032	71.032	71.25	71.538	70.443	66.23	73.501	87.701	86.984	84.449	85.163	82.827	69.925	85.925	70.769	70.446	84.962	86.503	73.36	85.541	85.376	71.267	87.999	84.459	84.933	85.376	84.386	86.063	86.085	82.329	86.029	86.029	71.916	86.249	86.041	86.847	67.056	85.284	72.175	84.325	73.448	86.157	85.902	71.223	71.365
MK953026.1_RVC/Pig-wt/ESP/C375/2017/GXP5	74.368	71.436	67.683	67.131	72.684	72.684	73.118	72.43	72.749	67.683	71.166	78.141	76.623	75.254	75.841	75.793	69.918	77.62	71.497	71.814	77.003	76.771	74.786	76.076	76.358	71.862	77.519	75.351	77.358	76.358	76.723	76.31	77.62	75.91	75.958	76.259	70.283	77.066	77.329	78.301	74.302	76.225	72.289	76.109	71.797	75.807	75.807	67.04	73.613
MK953027.1_RVC/Pig-wt/ESP/C429/2017/GXP4	70.377	77.441	71.564	71.525	78.11	78.11	79.262	78.537	79.587	71.564	74.391	71.947	70.491	69.017	70.536	70.195	77.333	71.538	77.914	77.914	69.943	71.751	78.563	70.635	70.746	78.071	70.824	69.252	71.151	70.746	70.121	70.603	71.223	69.849	70.587	70.426	77.797	72.061	71.317	71.207	76.371	71.238	76.554	71.41	79.043	70.426	70.426	71.937	80.374
MF522571.1_RVC/Pig-wt/USA/IA-135/2013	72.965	74.534	62.767	61.86	76.504	76.504	75.438	76.449	75.418	62.767	81.236	70.762	71.992	68.335	70.029	72.657	75.835	71.879	76.567	76.567	68.293	70.999	75.002	71.709	71.694	75.303	69.67	68.882	68.644	71.694	70.809	71.453	70.982	70.459	70.315	70.475	75.256	71.317	71.064	70.921	63.908	72.4	75.752	69.773	76.637	70.315	70.155	86.82	76.371
MK953017.1_RVC/Pig-wt/ESP/P1C/2017/GXP4	74.368	72.165	64.258	63.411	74.412	74.412	73.376	74.713	74.152	64.258	79.042	76.298	76.887	75.45	74.818	77.086	73.725	76.77	73.246	73.246	76.477	76.887	74.97	78.2	77.207	75.444	77.6	74.954	76.005	77.207	77.797	77.535	77.207	75.284	77.378	77.378	74.534	77.179	78.496	77.483	64.554	77.483	74.849	77.613	75.469	77.522	77.234	79.793	72.494
KX825945.1_RVC/Por-wt/IND/NAG-995/2015	73.058	67.789	65.498	65.498	69.156	69.156	69.319	70.318	67.79	65.498	71.721	77.002	76.201	75.751	75.553	76.713	67.769	77.453	70.156	70.156	76.056	75.063	69.559	77.421	77.737	68.735	76.357	76.324	77.011	77.737	75.431	78.17	75.198	73.329	76.178	76.178	72.064	75.363	76.923	78.589	65.938	77.727	69.32	76.942	69.649	76.032	76.032	70.607	69.302
MT771608.1_RVC/Pig-wt/USA/MN_4188/2012	81.485	66.595	65.004	65.992	68.447	68.447	68.961	68.411	70.536	65.004	70.375	81.282	81.904	80.511	82.337	83.45	67.344	82.08	69.87	70.195	82.949	81.74	71.175	83.075	82.525	71.207	81.876	82.976	82.405	82.525	83.879	81.958	81.89	81.451	84.236	84.755	69.87	81.74	83.485	84.366	68.071	83.208	70.506	82.159	70.73	84.366	84.105	67.315	68.169
MT771606.1_RVC/Pig-wt/USA/MN_2974/2012	80.816	67.024	66.494	66.297	67.575	67.575	69.78	68.501	69.216	66.494	71.142	83.071	82.333	82.045	82.527	83.863	69.308	83.34	70.644	70.644	83.243	81.649	70.662	82.753	83.008	71.649	81.511	82.591	83.107	83.008	82.739	83.485	83.261	82.105	83.1	83.367	71.443	81.924	83.806	84.424	65.919	83.261	70.506	83.649	71.962	83.234	83.234	70.331	70.377
AB905222.1_87-G2	80.932	68.569	66.297	66.097	69.889	69.889	71.617	70.121	69.29	66.297	72.569	87.003	86.66	86.033	84.056	84.077	70.805	86.514	71.515	71.515	86.439	87.543	73.499	85.957	85.712	72.229	87.565	84.216	84.991	85.712	84.407	86.018	86.418	82.088	85.673	85.931	71.267	87.543	87.213	87.003	65.141	84.788	69.977	85.683	70.93	85.802	85.802	69.542	72.751
MF522750.1_RVC/Pig-wt/USA/OH-314/2016	79.896	69.048	64.799	63.891	70.873	70.873	70.283	69.581	71.333	64.799	72.4	84.829	83.682	83.934	84.991	82.922	69.813	84.856	71.374	71.374	85.372	84.052	73.42	85.246	87.178	72.181	83.114	85.791	85.109	87.178	83.414	85.259	83.875	85.841	85.221	85.48	70.769	83.786	86.364	87.087	65.533	84.987	71.207	84.872	72.181	85.35	85.091	70.171	71.491
KJ814488.1_RVC/Pig-wt/KOR/06-144-2/2006/G3PX	66.402	67.304	81.571	82.374	65.062	65.062	65.96	66.636	65.287	81.571	67.922	67.053	66.146	64.081	64.69	67.124	63.401	67.222	64.142	64.142	66.012	65.633	68.113	68.001	65.938	63.808	65.133	65.633	65.156	65.938	66.637	67.574	65.804	65.498	66.788	66.788	67.273	65.804	66.957	67.672	85.49	68.135	65.002	66.047	66.382	66.619	66.619	65.516	63.851
KJ814505.1_RVC/Pig-wt/KOR/09-84-5/2009/GXPX	72.096	79.769	63.134	62.954	81.111	81.111	81.248	82.513	80.204	63.134	79.042	71.515	70.302	68.629	68.843	71.689	79.412	70.518	81.855	81.855	69.92	68.337	81.182	70.822	70.518	81.182	70.051	71.142	70.102	70.518	71.533	70.41	69.813	69.753	70.75	70.75	81.666	68.673	71.759	71.9	65.83	69.649	80.262	70.283	82.201	70.589	70.911	77.967	80.959
KJ814504.1_RVC/Pig-wt/KOR/08-128-1/2008/GXPX	71.988	79.074	66.095	65.409	80.317	80.317	80.457	81.195	79.823	66.095	79.337	73.222	71.759	67.811	70.335	72.768	78.709	72.088	80.393	80.108	70.623	71.301	82.984	71.032	71.992	79.824	71.664	71.035	70.12	71.992	71.232	71.349	73.003	71.391	72.197	71.884	81.154	71.617	71.649	72.259	65.943	70.999	80.998	70.301	81.693	72.041	72.354	77.6	80.998
KJ814502.1_RVC/Pig-wt/KOR/06-52-2/2006/GXPX	72.597	80.356	64.772	64.247	81.547	81.547	81.248	82.266	81.195	64.772	80.598	73.876	72.863	70.138	71.751	71.689	80.15	72.414	81.389	81.389	72.16	70.84	82.031	71.491	73.058	80.932	71.522	71.814	71.388	73.058	71.568	71.365	73.652	72.509	73.295	73.295	81.03	71.159	72.724	73.17	64.827	71.932	81.285	71.594	81.981	73.142	73.448	79.525	82.213
KM099266.1_RVC/Pig-wt/CZE/P8/2011	67.986	66.971	80.059	80.021	67.107	67.107	67.574	66.531	68.398	80.059	67.358	65.706	66.503	64.764	65.498	66.939	65.499	68.99	65.543	65.543	64.123	65.133	68.023	66.655	66.564	65.771	65.804	65.479	66.022	66.564	66.857	69.33	65.859	65.172	66.503	66.503	67.605	65.307	66.564	66.991	85.294	67.292	66.755	65.209	68.218	66.334	66.334	66.163	67.59
KM099265.1_RVC/Pig-wt/CZE/P141/2010	70.721	78.444	65.482	64.617	79.359	79.359	80.121	81.035	78.171	65.482	78.253	71.79	69.815	68.759	70.721	70.53	78.741	71.268	80.565	80.846	70.369	71.049	80.107	71.622	70.952	80.556	71.282	70.784	70.352	70.952	71.08	70.042	71.032	69.994	71.723	72.034	80.031	71.049	71.395	72.316	65.618	70.619	79.769	71.482	80.751	71.567	71.879	74.207	79.315
KM099268.1_RVC/Pig-wt/CZE/P303/2011	73.295	72.951	64.725	63.816	77.243	77.243	73.727	76.517	74.289	64.725	81.775	71.214	70.732	69.233	70.301	72.768	75.557	72.584	75.927	76.225	71.07	71.196	76.889	71.317	70.662	75.675	72.041	70.227	70.767	70.662	71.459	72.931	71.125	70.982	70.159	70.483	76.581	71.196	71.775	72.354	63.83	70.93	75.825	71.07	78.043	69.996	69.996	83.092	75.97
LC122621.1_RVC/Pig-wt/Ishi-1/2015/G13P4	72.611	68.633	66.939	65.919	68.796	68.796	69.384	70.188	68.679	66.939	71.946	75.048	73.896	74.065	74.033	74.985	67.922	75.309	71.396	71.396	73.805	73.486	70.88	75.983	75.97	68.715	73.206	74.353	74.623	75.97	75.269	74.876	76.166	72.061	75.526	75.526	71.339	73.796	74.957	76.008	67.539	75.242	69.66	74.862	70.112	75.377	75.377	69.444	70.361
KP988018.1_RVC/Dog-wt/HUN/174/2012/G10P8	71.12	68.735	65.661	66.486	69.647	69.647	70.822	68.44	70.283	65.661	72.691	72.471	69.941	71.236	70.75	73.957	69.977	72.326	68.687	69.024	71.3	71.621	70.777	71.706	73.775	69.256	70.937	71.62	71.017	73.775	71.253	72.311	70.92	68.484	70.954	71.582	67.759	71.305	72.863	72.107	69.798	71.201	68.505	72.131	68.248	71.112	71.112	69.773	71.338
KM099271.1_RVC/Pig-wt/CZE/P59/2013	71.309	79.144	64.286	64.461	81.023	81.023	79.568	81.206	80	64.286	78.055	75.173	70.626	71.475	73.449	74.004	79.581	73.529	81.746	81.746	73.951	72.131	89.434	71.806	74.516	81.422	72.088	73.434	71.862	74.516	72.259	73.113	71.617	71.214	71.775	71.617	80.807	72.131	73.614	74.329	66.417	73.929	80.966	72.657	80.985	71.617	71.617	76.915	81.987
LC122589.1_RVC/Pig-wt/Tochigi-1-1/2015/G9P4	74.35	76.742	64.908	65.043	79.362	79.362	77.416	78.939	77.673	64.908	92.286	73.667	70.911	70.121	70.767	73.618	77.862	74.466	78.86	78.574	71.178	73.313	78.858	71.55	71.568	77.511	72.213	70.981	71.32	71.568	71.054	73.6	71.867	69.464	72.494	72.494	78.602	73.467	71.884	72.462	67.119	72.429	79.387	70.208	80.115	72.649	72.338	82.731	76.405
AB905228.1_93-Z4	70.8	74.807	63.179	63.315	75.856	75.856	75.199	77.325	75.444	63.179	85.226	71.426	70.822	67.917	70.318	70.409	75.99	71.317	75.504	75.807	68.676	71.692	75.603	70.536	70.518	74.64	71.395	69.135	69.813	70.518	69.213	70.41	70.662	69.707	69.398	69.726	75.272	71.692	71.317	70.822	63.67	70.787	76.01	69.009	76.639	69.233	69.233	81.445	74.547
AB905227.1_93-H5	72.004	75.674	64.206	64.341	76.567	76.567	76.33	78.161	76.3	64.206	86.086	72.618	71.867	69.173	71.246	71.621	76.434	72.354	76.259	76.558	69.92	72.725	76.316	71.742	71.409	75.522	72.584	70.371	71.035	71.409	70.446	71.459	71.742	70.93	70.626	70.947	76.143	72.725	72.509	72.024	64.873	71.833	76.871	70.246	77.49	70.464	70.464	82.35	75.423
AB905225.1_91-G10	73.295	74.699	65.409	64.848	76.193	76.193	76.193	78.357	76.53	65.409	87.683	73.098	71.054	68.315	71.229	72.706	78.539	72.338	77.771	77.771	69.736	70.471	78.446	71.09	72.494	76.901	72.695	70.026	70.371	72.494	70.101	71.284	70.769	69.937	69.793	69.464	77.95	70.471	70.427	71.85	65.685	71.815	78.484	69.736	78.08	69.629	69.629	81.314	76.092
AB905224.1_91-G7	73.14	74.547	65.581	65.023	76.044	76.044	76.044	78.213	76.53	65.581	87.558	72.944	70.893	68.146	71.07	72.55	78.396	72.181	77.624	77.624	69.572	70.307	78.304	70.93	72.338	76.752	72.54	69.861	70.208	72.338	69.937	71.125	70.608	69.773	69.629	69.298	77.804	70.307	70.264	71.692	65.859	71.657	78.339	69.572	77.934	69.464	69.464	81.174	75.943
AB905226.1_91-H5	72.985	74.699	65.581	64.672	76.342	76.342	76.044	78.5	76.237	65.581	87.558	72.789	71.374	67.976	70.91	72.706	78.396	72.024	77.329	77.329	69.736	70.471	78.304	71.09	72.181	77.05	72.695	69.861	70.045	72.181	69.773	70.965	70.446	70.101	69.793	69.464	78.096	70.471	70.101	71.533	66.033	71.497	78.628	69.406	78.225	69.629	69.629	81.314	75.943
EF464650.1_42/05-21	69.611	78.931	63.422	63.6	80.009	80.009	78.869	80.847	78.545	63.422	78.37	70.121	69.744	68.02	71.038	71.923	81.746	71.836	82.173	81.899	69.813	68.861	82.078	69.78	71.679	80.388	70.231	70.227	69.994	71.679	67.725	69.977	70.805	69.233	70.104	69.78	82.201	68.861	70.89	72.259	64.927	70.392	80.023	71.262	81.001	69.943	70.266	77.547	81.771
MN809638.1_RV0143	80.669	69.943	64.522	63.966	69.78	69.78	71.977	70.619	69.542	64.522	72.175	83.339	83.19	83.872	82.618	83.646	70.026	84.765	71.821	72.133	84.662	82.71	71.301	83.31	86.295	72.611	83.647	85.344	84.662	86.295	83.647	84.621	82.361	82.725	84.004	84.53	70.426	82.439	84.882	86.133	65.919	84.66	70.794	83.726	71.522	84.136	83.872	70.392	71.709
MT771612.1_RVC/Pig-wt/USA/MN_4887_4/2012	73.575	74.475	65.524	64.961	78.185	78.185	76.33	77.757	75.12	65.524	92.747	73.627	71.175	69.29	71.339	70.8	76.02	73.362	76.887	76.887	68.716	72.197	78.173	69.599	70.873	75.217	71.207	68.843	69.193	70.873	71.159	72.484	70.696	70.231	70.41	70.41	77.212	72.354	69.907	71.175	66.529	70.822	77.019	69.704	78.927	70.249	70.249	82.892	76.928
MT771610.1_RVC/Pig-wt/USA/MN_4887_2/2012	73.575	74.475	65.524	64.961	78.185	78.185	76.33	77.757	75.12	65.524	92.747	73.627	71.175	69.29	71.339	70.8	76.02	73.362	76.887	76.887	68.716	72.197	78.173	69.599	70.873	75.217	71.207	68.843	69.193	70.873	71.159	72.484	70.696	70.231	70.41	70.41	77.212	72.354	69.907	71.175	66.529	70.822	77.019	69.704	78.927	70.249	70.249	82.892	76.928
MT771624.1_RVC/Pig-wt/USA/MN_2708/2013	78.253	68.852	61.645	60.917	70.89	70.89	69.599	69.344	69.07	61.645	71.493	81.25	81.649	80.304	80.739	80.736	68.501	82.045	71.775	72.088	80.543	81.405	71.25	81.451	82.618	71.349	81.435	80.719	81.25	82.618	79.823	81.649	81.558	81.25	80.618	81.175	69.762	81.128	82.767	82.318	62.577	81.036	69.199	80.4	69.617	80.758	80.478	69.283	70.619
MT771604.1_RVC/Pig-wt/USA/MN_1837_8/2012	73.575	74.475	65.524	64.961	78.185	78.185	76.33	77.757	75.12	65.524	92.747	73.627	71.175	69.29	71.339	70.8	76.02	73.362	76.887	76.887	68.716	72.197	78.173	69.599	70.873	75.217	71.207	68.843	69.193	70.873	71.159	72.484	70.696	70.231	70.41	70.41	77.212	72.354	69.907	71.175	66.529	70.822	77.019	69.704	78.927	70.249	70.249	82.892	76.928
MT771603.1_RVC/Pig-wt/USA/MN_1837_7/2012	79.618	70.992	62.964	63.318	70.64	70.64	71.018	70.029	69.103	62.964	71.979	83.122	84.037	82.621	83.514	84.055	68.44	85.486	71.087	71.405	84.197	83.015	72.269	84.763	85.307	69.849	82.346	83.556	84.559	85.307	84.786	84.45	82.986	83.179	83.69	84.223	68.509	83.015	85.12	85.475	67.986	83.97	69.594	83.663	70.462	83.824	83.556	71.266	71.893
MT771602.1_RVC/Pig-wt/USA/MN_1837_6/2012	79.618	70.992	62.964	63.318	70.64	70.64	71.018	70.029	69.103	62.964	71.979	83.122	84.037	82.621	83.514	84.055	68.44	85.486	71.087	71.405	84.197	83.015	72.269	84.763	85.307	69.849	82.346	83.556	84.559	85.307	84.786	84.45	82.986	83.179	83.69	84.223	68.509	83.015	85.12	85.475	67.986	83.97	69.594	83.663	70.462	83.824	83.556	71.266	71.893
MT771601.1_RVC/Pig-wt/USA/MN_1246/2012	78.444	69.199	62.269	62.409	69.977	69.977	70.873	69.687	68.759	62.269	71.11	82.545	83.473	83.008	82.986	81.637	68.558	85.553	70.873	70.873	84.714	83.528	71.932	84.2	84.477	69.271	82.318	83.001	83.107	84.477	82.781	84.399	82.575	82.739	83.541	83.541	69.454	83.528	84.555	85.167	65.613	83.008	68.392	84.051	69.599	83.674	83.408	70.421	71.268
MT771620.1_RVC/Pig-wt/USA/MN_1239/2013	78.681	68.521	61.826	60.733	70.57	70.57	69.271	69.017	68.741	61.826	71.181	81.111	82.06	80.445	80.882	80.876	68.668	82.182	71.775	72.088	80.685	81.542	71.25	81.862	82.754	71.032	81.573	81.142	81.39	82.754	79.965	81.511	81.969	81.665	80.758	81.313	69.435	81.266	82.901	82.454	62.758	81.175	69.199	80.543	69.29	80.897	80.618	69.283	70.299
MT771619.1_RVC/Pig-wt/USA/MN_1233/2013	78.846	70.426	63.262	63.4	70.392	70.392	71.475	70.459	70.026	63.262	71.865	84.122	83.205	82.98	82.268	82.705	68.187	84.49	70.999	71.317	84.157	83.634	71.426	83.725	85.259	72.738	82.393	84.714	84.023	85.259	83.289	84.109	83.085	82.439	84.043	84.567	69.744	83.367	84.92	85.012	66.393	83.353	70.249	83.485	70.856	84.175	83.912	71.337	72.33
MT771590.1_RVC/Pig-wt/USA/KS_1319/2011	78.758	69.126	63.476	63.966	69.126	69.126	71.947	70.299	69.704	63.476	72.484	84.004	82.409	85.225	82.651	82.214	69.67	84.92	70.999	71.317	83.783	82.469	70.911	82.56	84.673	71.962	82.167	84.607	84.051	84.673	83.541	84.778	82.256	80.972	83.766	84.293	70.231	82.197	84.517	85.669	65.267	83.898	70.443	84.184	71.333	83.898	83.634	70.709	72.02
MT771594.1_RVC/Pig-wt/USA/IL_6269_3/2013	79.259	70.73	64.677	64.816	70.536	70.536	71.584	70.249	71.095	64.677	71.38	83.145	83.399	84.267	83.183	83.206	69.78	86.261	72.369	72.68	85.307	84.254	72.322	84.399	86.984	72.695	82.65	85.463	86.343	86.984	84.043	84.726	83.711	83.339	85.947	86.453	70.339	84.254	85.913	86.133	65.726	83.606	70.587	84.515	70.805	86.074	85.82	71.324	72.597
JX273298.1_RVC/pig-wt/USA/OH09-1/2009/G6PX	78.758	69.78	64.279	63.715	70.231	70.231	71.284	70.746	70.794	64.279	71.581	81.998	82.424	82.604	82.713	81.527	71.207	84.149	72.665	72.974	84.023	81.495	72.618	83.248	86.029	71.617	81.908	83.349	83.107	86.029	83.447	82.424	82.98	81.511	83.275	83.541	69.996	81.218	84.136	85.401	65.4	82.167	70.603	83.649	71.301	83.142	83.142	71.932	72.584
JX273299.1_RVC/pig-wt/USA/NE09-2/2009/G6PX	79.555	68.795	63.615	63.966	68.589	68.589	70.321	70.266	68.648	63.615	71.992	83.592	83.205	84.175	82.925	83.512	69.472	84.778	72.849	73.156	84.556	84.293	72.181	83.114	86.006	72.274	83.234	84.317	83.889	86.006	84.081	82.936	83.487	81.061	84.175	84.697	70.999	84.03	84.79	86.168	64.701	83.248	71.737	84.423	70.856	84.306	84.043	69.687	70.249
JX273351.1_RVC/pig-wt/USA/NC10-54/2010/G6PX	81.823	67.77	66.34	65.81	67.77	67.77	70.176	71.013	70.71	66.34	71.881	84.903	83.2	82.675	83.778	84.11	68.675	84.038	71.865	72.179	83.736	82.796	69.259	83.242	84.865	71.472	83.228	83.359	83.871	84.865	83.628	84.574	83.88	81.612	83.853	84.381	70.911	82.796	84.025	84.118	65.607	84.038	70.614	83.194	72.536	83.986	83.986	69.341	69.811
JX273350.1_RVC/pig-wt/USA/NC10-53/2010/G6PX	81.622	69.707	66.356	65.992	69.087	69.087	71.79	70.104	71.238	66.356	72.024	85.167	84.684	84.67	84.354	85.262	71.365	85.012	72.197	72.509	85.869	83.786	72.928	85.064	86.388	74.054	84.185	85.109	85.476	86.388	84.712	85.025	86.479	83.234	85.194	85.712	71.916	83.518	86.364	86.938	65.919	86.606	72.33	85.739	73.142	85.324	85.064	72.316	71.238
JX273301.1_RVC/pig-wt/USA/NC09-4/2009/G6PX	80.838	69.154	64.926	64.891	68.023	68.023	70.14	70.211	70.389	64.926	71.674	85.527	84.153	84.93	85.146	84.757	69.542	85.734	71.036	71.356	87.153	83.079	71.78	85.862	86.866	73.402	83.619	85.892	86.126	86.866	84.735	85.23	85.709	82.686	85.99	86.499	70.911	83.079	86.866	88.059	65.662	86.499	71.187	85.631	71.532	86.118	85.862	71.187	70.014
JX273300.1_RVC/pig-wt/USA/NC09-3/2009/G6PX	79.683	70.087	63.984	64.471	71.491	71.491	70.177	71.836	70.459	63.984	72.006	84.869	84.49	83.205	83.591	82.691	69.163	87.038	71.617	71.932	85.307	83.99	71.884	85.947	85.48	71.79	84.386	84.277	84.382	85.48	84.043	86.168	83.31	83.205	84.79	85.05	69.726	83.725	85.272	86.006	66.583	85.564	70.138	85.568	71.159	84.92	84.92	71.48	72.288
JX273304.1_RVC/pig-wt/USA/MN09-7/2009/G6PX	79.217	68.705	64.522	64.315	70.713	70.713	71.633	71.253	70.058	64.522	71.207	82.859	83.248	82.618	81.884	82.622	69.379	83.339	72.414	72.724	83.272	82.469	72.338	83.048	85.037	71.836	82.767	83.676	83.81	85.037	83.062	82.845	82.589	81.282	82.781	83.315	69.78	82.197	84.697	84.685	65.957	82.915	70.347	83.136	70.41	82.915	82.646	72.034	72.02
JX273303.1_RVC/pig-wt/USA/MN09-6/2009/G6PX	79.449	70.172	65.528	65.325	70.247	70.247	71.351	72.555	70.87	65.528	72.283	83.563	83.698	83.078	83.04	84.389	68.677	85.282	71.673	71.673	84.408	83.741	71.262	83.889	85.388	73.264	85.46	84.703	85.078	85.388	84.194	84.768	82.774	83.592	84.422	84.686	70.082	83.471	86.191	85.792	66.482	83.471	70.951	83.316	71.369	84.554	84.289	71.247	71.753
JX273321.1_RVC/pig-wt/USA/MN09-24/2009/G6PX	78.301	69.454	63.084	63.577	69.907	69.907	70.805	69.617	69.832	63.084	72.202	82.921	83.844	83.248	82.544	82.296	68.648	86.295	70.805	70.805	85.475	84.293	72.181	84.567	85.75	72.244	82.83	84.952	84.688	85.75	83.818	84.765	82.68	82.98	84.567	84.827	69.378	84.293	84.92	85.913	66.431	83.78	70.282	84.29	71.459	84.697	84.437	71.493	71.365
JX273319.1_RVC/pig-wt/USA/MN09-22/2009/G6PX	79.286	68.482	63.67	63.458	67.555	67.555	70.501	70.121	69.362	63.67	71.851	84.254	83.31	84.673	82.08	82.036	68.168	84.595	72.4	72.709	84.143	84.162	70.041	83.885	85.902	71.475	83.898	84.569	84.277	85.902	83.793	83.28	81.584	82.167	84.017	84.542	69.562	83.898	84.634	85.89	65.46	83.62	70.459	84.143	70.84	84.149	83.885	71.893	70.587
JX273311.1_RVC/pig-wt/USA/MN09-14/2009/G6PX	79.002	68.648	63.67	63.458	67.384	67.384	70.015	70.282	69.199	63.67	71.38	83.99	83.31	84.411	82.219	82.31	68	84.595	72.244	72.555	84.41	84.162	69.877	83.62	85.517	70.999	83.367	84.037	84.009	85.517	83.528	83.28	81.861	82.71	84.542	85.062	69.726	83.898	84.372	85.634	65.46	83.62	70.299	84.143	70.357	84.673	84.411	71.737	70.426
JX273308.1_RVC/pig-wt/USA/MN09-11/2009/G6PX	81.188	72.006	64.768	65.607	71.2	71.2	70.362	71.378	71.685	64.768	73.67	83.809	83.687	82.864	84.82	84.891	70.215	85.197	71.295	71.62	84.511	83.169	74.108	84.631	85.818	73.229	82.894	84.129	84.375	85.818	84.534	84.254	84.631	83.385	84.897	85.425	68.978	83.169	85.425	85.245	65.689	83.823	71.279	83.273	71.62	85.029	84.764	71.891	73.178
JX273315.1_RVC/pig-wt/USA/IL09-18/2009/G6PX	78.301	69.454	63.084	63.577	69.907	69.907	70.805	69.617	69.832	63.084	72.202	82.921	83.844	83.248	82.544	82.296	68.648	86.295	70.805	70.805	85.475	84.293	72.181	84.567	85.75	72.244	82.83	84.952	84.688	85.75	83.818	84.765	82.68	82.98	84.567	84.827	69.378	84.293	84.92	85.913	66.431	83.78	70.282	84.29	71.459	84.697	84.437	71.493	71.365
JX273306.1_RVC/pig-wt/USA/IL09-9/2009/G6PX	79.575	67.854	64.389	64.001	67.897	67.897	68.361	68.275	69.124	64.389	71.373	85.383	84.005	84.653	83.662	83.952	69.579	84.812	70.589	70.911	85.591	82.79	70.494	84.549	86.349	71.407	82.927	84.022	85.328	86.349	83.93	85.217	85.177	81.842	84.681	85.204	69.649	82.79	85.58	87.552	64.411	86.234	70.55	84.292	69.794	84.812	84.549	70.885	69.579
JX273314.1_RVC/pig-wt/USA/AR09-17/2009/G6PX	78.419	69.742	63.214	63.706	70.194	70.194	71.089	69.905	70.117	63.214	72.476	83.036	83.958	83.362	82.662	82.412	68.94	86.406	71.089	71.089	85.588	84.407	72.304	84.68	85.862	72.521	82.946	85.066	84.803	85.862	83.932	84.878	82.796	83.094	84.68	84.939	69.669	84.407	85.033	86.025	66.728	83.893	70.084	84.538	71.74	84.81	84.55	71.768	71.644
KJ814500.1_RVC/Pig-wt/KOR/61-12/2012/G6PX	78.887	71.08	63.558	63.695	69.762	69.762	72.4	71.865	71.906	63.558	73.003	81.184	81.861	81.908	83.3	83.014	70.299	83.898	72.863	73.17	82.849	82.197	71.443	83.289	85.296	72.259	81.786	83.286	82.3	85.296	81.435	83.248	82.045	81.802	82.753	83.289	71.806	82.197	82.845	83.739	65.766	82.589	71.694	82.819	71.475	82.887	82.618	71.11	73.083
KJ814499.1_RVC/Pig-wt/KOR/09-15-7/2009/G6PX	80.851	70.587	65.109	65.588	70.392	70.392	72.54	72.162	71.581	65.109	72.457	83.219	84.004	83.408	84.595	84.83	70.762	86.944	74.217	74.516	84.714	84.449	71.584	84.721	86.283	73.929	83.128	84.21	84.051	86.283	83.048	86.578	84.175	83.142	84.461	84.979	71.79	84.449	84.555	85.681	65.009	84.069	72.765	82.971	72.4	84.591	84.331	71.181	72.918
KJ814498.1_RVC/Pig-wt/KOR/07-109-12/2007/G6PX	79.924	69.943	63.966	64.453	70.231	70.231	71.916	71.538	70.475	63.966	72.765	84.095	85.025	84.803	83.606	82.678	68.979	86.018	71.759	71.759	85.32	84.66	73.113	83.885	86.514	73.475	83.606	84.423	85.32	86.514	84.056	84.477	83.325	83.219	84.673	84.932	70.195	84.399	84.504	86.272	67.071	83.885	71.552	84.396	72.088	84.803	84.542	71.153	72.611
KJ814497.1_RVC/Pig-wt/KOR/07-60-4/2007/G6PX	79.63	71.125	64.833	65.314	69.653	69.653	71.349	71.125	70.695	64.833	72.791	82.439	82.965	82.632	84.223	83.693	70.187	85.598	73.514	73.514	84.343	83.289	72.429	84.591	86.934	72.611	82.348	84.632	83.136	86.934	83.075	84.968	83.408	81.954	84.354	84.614	70.906	83.289	84.187	85.576	65.441	83.541	71.893	83.001	71.992	84.484	84.224	71.207	71.893
KJ814495.1_RVC/Pig-wt/KOR/06-176-1/2006/G6PX	78.559	68.086	62.269	62.229	68.548	68.548	68.505	70.231	68.148	62.269	70.921	81.115	81.551	82.014	81.395	80.55	68.148	82.014	69.629	69.957	82.804	82.24	70.427	82.801	83.801	69.813	81.998	83.783	82.804	83.801	80.675	81.617	82.014	81.184	82.56	83.1	68.922	82.24	83.19	83.682	64.61	81.877	69.599	82.804	69.277	82.695	82.424	69.752	70.536
LC122600.1_RVC/Pig-wt/Tochigi-2/2014/G6P4	80.077	70.375	65.33	65.807	70.177	70.177	71.709	71.491	70.906	65.33	72.569	84.004	84.908	84.318	83.649	83.634	69.707	85.541	70.551	70.874	84.277	83.912	72.602	84.004	86.145	72.354	83.647	85.226	84.171	86.145	83.275	83.858	83.367	82.56	84.162	84.685	69.111	83.647	84.778	85.646	68.384	84.79	69.417	84.964	70.769	84.293	84.293	70.603	72.569
AB905215.1_CJ32-3	80.262	67.429	67.018	65.992	70.41	70.41	70.213	70.087	70.299	67.018	72.634	85.775	86.2	85.05	82.168	83.3	69.668	85.259	70.225	70.551	86.724	86.836	72.969	85.467	84.274	71.443	86.479	84.414	85.317	84.274	84.698	85.142	84.788	83.488	86.085	86.34	71.391	86.836	86.225	86.926	67.774	85.207	70.459	85.869	71.916	86.213	86.213	69.762	70.713
AB905213.1_CJ27-1	80.86	66.844	65.807	65.434	68.254	68.254	69.581	68.961	68.648	65.807	72.148	87.543	86.594	86.709	84.263	83.179	69.233	85.658	71.09	71.409	86.761	86.926	70.836	85.866	87.619	71.491	86.847	86.504	86.479	87.619	85.725	86.052	86.709	82.69	87.712	88.205	70.321	86.673	89.188	88.655	68.055	84.567	68.686	87.525	71.142	87.836	87.836	70.266	71.522
AB905210.1_CJ10-1	80.816	68.354	65.067	65.207	67.344	67.344	69.96	68.354	69.396	65.067	69.87	82.634	82.439	83.634	83.071	83.621	68.295	83.867	70.501	70.822	83.62	81.617	69.957	83.66	83.78	70.392	83.114	82.422	83.755	83.78	82.98	83.616	81.877	81.389	83.606	83.872	70.177	81.893	83.674	83.872	64.215	84.318	68.576	84.556	70.679	83.473	83.473	67.852	70.362
AB905209.1_CJ3-6	78.988	69.939	63.93	63.715	71.48	71.48	71.124	72.176	70.64	63.93	71.594	83.047	83.349	82.986	81.99	81.36	68.341	83.349	70.313	70.639	83.62	82.971	73.092	83.393	84.794	72.41	82.438	83.62	83.986	84.794	83.258	82.956	82.284	81.481	82.804	83.349	70.064	82.697	84.29	84.515	65.706	83.122	70.12	83.077	71.302	82.941	82.666	69.884	72.16
AB905230.1_134-9	78.012	64.979	63.16	63.16	66.553	66.553	67.28	67.743	66.574	63.16	69.445	80.816	82.753	80.774	80.077	80.188	66.703	81.405	68.254	68.254	81.932	81.558	69.398	82.283	83.367	69.344	80.865	81.716	81.824	83.367	80.682	81.695	81.71	79	80.913	81.19	68.127	81.558	82.376	82.333	63.988	81.983	66.616	83.461	67.514	81.052	80.774	68.22	68.263
AB905229.1_105-4	80.037	67.533	66.522	65.004	69.417	69.417	70.033	69.977	68.648	66.522	71.365	85.516	85.557	86.594	84.056	83.837	70.015	85.492	71.374	71.374	85.317	85.815	71.319	85.311	86.097	72.4	87.213	84.919	85.973	86.097	84.199	85.117	86.213	83.082	86.847	87.099	70.483	85.815	86.733	87.531	65.093	84.421	70.921	85.213	71.459	86.973	86.973	68.87	70.57
AB905223.1_87-I4	81.895	69.233	67.458	66.935	70.536	70.536	72.088	70.762	70.266	67.458	72.877	87.644	87.531	86.685	84.858	84.607	71.284	87.153	71.833	72.148	86.955	88.051	73.652	86.352	85.596	73.156	88.195	85.022	85.786	85.596	84.816	86.41	87.543	82.382	86.328	86.836	71.267	88.051	87.846	87.644	65.665	85.454	70.619	86.466	71.568	86.455	86.455	70.347	73.058
AB905220.1_86-H5	79.359	69.048	64.279	64.067	70.321	70.321	70.408	70.357	69.107	64.279	72.4	84.109	83.83	83.925	82.544	83.057	69.233	84.504	70.245	70.57	84.263	83.912	72.773	83.739	84.987	72.804	83.248	83.62	84.29	84.987	83.142	83.056	82.801	81.877	84.293	84.815	68.462	83.647	84.908	84.608	67.706	83.444	69.233	83.755	70.427	84.424	84.424	70.619	72.274
AB905219.1_86-H3	79.515	69.359	64.609	64.398	70.626	70.626	70.713	70.662	69.417	64.609	72.695	84.254	83.977	84.069	82.697	83.314	69.543	84.752	70.551	70.874	84.41	83.925	73.067	83.885	85.13	73.098	83.261	83.769	84.437	85.13	83.289	83.31	82.816	82.03	84.437	84.956	68.776	83.66	85.05	84.752	68.021	83.592	69.543	83.903	70.732	84.567	84.567	70.921	72.569
EF464654.1_344-04-7	79.157	67.384	64.141	64.453	68.233	68.233	70.339	70.249	68.127	64.141	73.067	85.18	83.741	89.132	85.15	83.995	68.212	84.477	70.589	70.911	91.139	85.557	71.177	89.132	86.525	71.409	85.841	90.546	91.36	86.525	92.156	84.752	86.059	83.249	93.831	93.831	69.319	85.557	91.622	92.162	64.701	88.153	69.087	90.784	71.09	93.72	93.72	70.856	69.617
EF464655.1_134/04-2	80.937	68.78	64.615	64.058	69.939	69.939	72.46	71.39	72.69	64.615	71.621	86.899	87.438	84.093	84.392	82.814	70.083	84.708	72.08	72.394	85.564	87.54	72.691	85.463	83.634	70.98	86.706	85.063	85.3	83.634	83.737	84.063	86.924	81.283	85.15	85.411	70.474	87.54	85.58	86.133	66.594	85.204	69.832	84.798	71.141	85.28	85.019	69.067	72.195
EF464657.1_43/06-22	79.217	67.338	65.036	65.004	72.088	72.088	71.9	71.775	70.746	65.036	73.376	87.304	87.19	84.023	82.374	83.887	70.805	84.895	70.874	70.874	85.869	88.553	72.691	85.259	85.454	72.165	88.955	85.895	85.608	85.454	83.563	84.254	89.17	80.901	85.878	86.133	70.388	88.553	87.999	86.443	65.574	84.869	70.873	85.634	73.252	86.006	85.75	69.726	71.443
EF464656.1_43/06-16	79.614	68.107	65.882	66.688	70.249	70.249	70.051	70.41	70.619	65.882	71.284	87.894	86.901	85.918	85.018	84.368	70.608	86.629	69.649	69.977	87.616	87.304	72.913	86.606	86.261	71.916	89.769	86.62	86.595	86.261	85.05	86.109	88.142	84.539	86.43	86.938	70.015	87.304	88.093	88.266	67.475	86.097	70.778	87.133	71.284	86.558	86.303	67.642	71.223
KM099270.1_RVC/Pig-wt/CZE/P44/2013	79.733	67.521	63.627	63.596	67.185	67.185	72.111	70.131	69.213	63.627	71.296	85.425	83.473	86.673	83.136	83.791	69.379	83.592	71.906	72.215	86.32	83.682	71.649	86.714	83.95	70.506	84.555	86.471	87.589	83.95	85.947	84.129	84.778	82.362	86.168	86.168	70.171	83.682	87.058	88.122	64.677	85.296	68.134	86.599	70.794	86.041	86.041	71.051	70.117
KM099269.1_RVC/Pig-wt/CZE/P21/2013	79.849	67.614	63.942	63.911	67.949	67.949	72.369	70.421	69.476	63.942	71.139	86.018	83.682	86.881	83.755	84.404	69.67	84.2	72.034	72.343	87.041	83.652	71.333	86.924	84.187	71.268	85.025	87.19	88.297	84.187	86.788	84.732	84.987	82.71	86.629	86.629	70.331	83.652	87.763	88.451	65.468	85.634	68.923	87.063	71.238	86.503	86.503	70.737	70.536
JX273367.1_RVC/pig-wt/CAN/MB11-70/2011/G6PX	78.415	67.897	62.983	62.767	68.656	68.656	70.39	67.558	68.791	62.983	70.352	83.077	82.941	83.122	83.634	82.976	67.918	84.952	70.265	70.265	83.349	82.971	71.462	82.162	83.995	69.958	82.713	82.007	82.901	83.995	82.879	84.437	82.834	82.56	82.284	82.56	69.155	82.697	83.755	83.981	66.431	83.258	69.704	82.391	69.756	82.422	82.146	70.721	70.8
JX273366.1_RVC/pig-wt/CAN/MB11-69/2011/G6PX	78.415	67.897	62.983	62.767	68.656	68.656	70.39	67.558	68.791	62.983	70.352	83.077	82.941	83.122	83.634	82.976	67.918	84.952	70.265	70.265	83.349	82.971	71.462	82.162	83.995	69.958	82.713	82.007	82.901	83.995	82.879	84.437	82.834	82.56	82.284	82.56	69.155	82.697	83.755	83.981	66.431	83.258	69.704	82.391	69.756	82.422	82.146	70.721	70.8
JX273362.1_RVC/pig-wt/CAN/MB11-65/2011/G6PX	80.417	68.735	64.896	64.694	70.496	70.496	70.784	70.112	69.644	64.896	72.711	84.952	83.783	84.619	81.324	82.622	71.497	84.688	71.388	71.705	84.714	83.407	71.621	83.69	84.82	73.118	83.824	83.136	84.547	84.82	83.043	84.304	83.272	83.165	85.391	85.65	69.813	83.136	85.475	84.939	65.785	84.223	70.705	83.783	71.212	85.521	85.262	70.78	71.81
JX273356.1_RVC/pig-wt/CAN/MB11-59/2011/G6PX	79.299	68.335	64.209	64.349	67.62	67.62	70.873	69.396	68.429	64.209	71.395	83.592	82.56	83.806	81.324	82.622	70.952	84.122	71.159	71.475	83.783	83.395	70.911	83.408	85.025	71.491	83.395	83.272	84.317	85.025	82.512	84.267	81.755	83.937	84.721	84.979	69.252	83.128	84.79	84.517	65.785	83.674	70.475	83.783	71.142	84.85	84.591	70.073	70.155
JX273355.1_RVC/pig-wt/CAN/MB11-58/2011/G6PX	78.156	68.629	63.687	63.16	69.252	69.252	70.965	70.104	69.67	63.687	70.57	83.66	82.845	82.105	81.884	82.104	68.686	82.753	71.125	71.443	83.837	83.381	70.427	83.554	83.99	71.962	82.06	83.029	83.3	83.99	83.062	82.362	82.781	81.939	83.395	83.925	68.422	83.114	84.461	85.202	65.133	83.289	69.017	82.864	69.398	83.528	83.261	69.815	70.921
JX273354.1_RVC/pig-wt/CAN/MB11-57/2011/G6PX	79.159	68.166	64.022	64.163	66.766	66.766	70.067	69.065	68.425	64.022	71.83	83.468	82.569	83.149	80.627	81.947	70.757	84.131	71.155	71.472	83.523	83.002	70.589	83.416	84.903	71.487	83.136	82.737	84.059	84.903	82.519	84.25	81.351	83.548	84.206	84.467	69.251	82.733	84.407	84.394	64.914	83.283	70.47	83.644	70.98	84.337	84.075	70.673	70.15
JX273353.1_RVC/pig-wt/CAN/MB11-56/2011/G6PX	80.566	69.085	65.082	64.881	70.352	70.352	70.8	70.288	69.66	65.082	73.005	85.201	84.037	84.739	81.2	82.769	71.823	84.833	71.721	72.034	84.964	83.663	72.079	83.944	84.964	72.978	84.077	83.393	84.798	84.964	83.3	84.45	83.528	83.286	85.639	85.897	70.156	83.393	85.486	85.189	66.146	84.21	70.88	84.037	71.547	85.768	85.51	71.082	72.134
KJ814496.1_RVC/Pig-wt/KOR/06-281-4/2006/G6PX	79.656	69.762	63.634	64.123	70.051	70.051	71.742	71.365	70.299	63.634	72.597	83.948	84.882	84.66	83.455	82.527	68.795	85.878	71.584	71.584	85.176	84.517	72.944	83.739	86.376	73.309	83.458	84.277	85.176	86.376	83.912	84.331	83.175	83.071	84.53	84.79	70.015	84.254	84.359	86.133	66.752	83.739	71.38	84.249	71.916	84.66	84.399	70.982	72.443
MT771621.1_RVC/Pig-wt/USA/MN_1834/2013	73.182	74.186	61.926	61.926	74.731	74.731	75.573	78.078	75.106	61.926	82.155	73.362	73.058	68.888	72.005	72.877	75.498	72.228	76.787	77.081	69.628	69.889	73.45	70.203	71.395	76.419	71.595	68.402	71.082	71.395	69.542	71.493	71.622	69.897	68.576	68.906	76.7	69.889	71.268	72.189	63.284	70.299	75.341	70.91	77.153	68.576	68.741	84.115	75.169
MT771618.1_RVC/Pig-wt/USA/MN_0339/2013	72.797	74.579	61.421	61.235	76.61	76.61	75.423	76.61	74.747	61.421	82.104	72.259	72.443	68.02	70.369	72.107	77.231	73.247	77.46	77.751	69.756	72.274	75.825	69.327	70.57	77.388	72.343	68.193	71.211	70.57	70.475	72.369	71.751	69.704	70.299	70.619	75.743	72.274	71.238	71.538	63.914	69.907	76.209	69.918	77.561	70.299	70.459	84.886	75.468
MT771591.1_RVC/Pig-wt/USA/KS_7894/2012	73.575	74.747	63.264	63.085	76.034	76.034	76.034	76.915	75.092	63.264	83.704	72.584	72.611	68.54	70.546	73.042	78.523	73.108	77.766	77.766	70.096	71.507	76.286	69.344	71.223	76.817	72.638	69.047	71.695	71.223	70.491	72.535	72.074	70.362	70.635	70.635	76.654	71.507	71.567	71.552	66.01	70.57	76.67	70.257	78.292	70.635	70.794	85.53	75.929
MT771599.1_RVC/Pig-wt/USA/IL_8901_2/2013	70.64	73.211	62.363	61.63	75.886	75.886	75.618	76.742	74.121	62.363	80.876	71.016	70.536	66.509	69.249	71.624	75.632	71.41	77.035	77.035	67.451	69.87	73.394	67.852	69.617	73.629	69.017	67.195	70.433	69.617	70.459	70.665	69.542	68.207	67.174	67.174	76.06	70.195	69.163	70.121	64.461	67.769	74.252	68.459	76.256	67.174	67.344	84.129	75.603
MT771593.1_RVC/Pig-wt/USA/IL_6269_1/2013	70.976	73.072	62.203	61.469	76.344	76.344	75.153	76.61	73.985	62.203	81.445	71.349	70.553	67.386	70.241	72.544	76.09	72.048	76.903	76.903	68.478	69.889	73.413	69.199	70.603	74.733	69.525	68.234	71.396	70.603	71.11	71.622	69.558	69.052	68.207	68.207	75.927	70.213	70.155	71.095	64.13	68.795	75.003	69.465	76.685	68.207	68.373	85.045	75.886
MT771589.1_RVC/Pig-wt/USA/SD_6031/2011	73.701	75.137	61.26	61.26	76.301	76.301	76.092	78.185	75.184	61.26	82.794	71.992	71.522	67.195	70.546	72.684	77.048	73.108	76.707	77.003	69.121	71.032	75.509	68.852	71.223	76.491	70.824	67.195	69.302	71.223	70.171	72.074	71.764	69.849	69.67	69.994	76.326	71.349	70.778	70.443	63.757	69.599	76.934	69.448	77.953	69.67	69.832	84.339	76.61
JX273324.1_RVC/pig-wt/USA/NE09-27/2009/G5PX	73.436	75.512	63.064	63.243	75.752	75.752	75.9	76.637	75.256	63.064	82.94	72.724	72.905	68.02	70.657	73.485	78.933	73.247	77.78	77.78	69.594	71.491	76.301	69.163	70.73	76.389	72.343	68.025	71.211	70.73	70.315	72.061	72.369	70.506	70.138	70.138	76.817	71.491	71.08	71.38	65.824	70.713	76.241	70.401	78.161	70.138	70.299	85.673	76.384
JX273323.1_RVC/pig-wt/USA/NE09-26/2009/G5PX	72.361	75.632	63.243	63.422	75.573	75.573	76.02	76.463	75.822	63.243	82.916	72.259	71.977	67.514	70.208	72.571	78.793	72.638	77.896	77.896	69.756	70.536	76.123	68.668	70.73	76.06	72.189	67.856	70.736	70.73	69.832	71.751	71.751	69.865	69.653	69.653	76.787	70.536	70.603	70.906	65.31	70.231	75.91	69.918	77.993	69.653	69.815	85.281	76.21
JX273322.1_RVC/pig-wt/USA/NE09-25/2009/G5PX	72.361	75.632	63.243	63.422	75.573	75.573	76.02	76.463	75.822	63.243	82.916	72.259	71.977	67.514	70.208	72.571	78.793	72.638	77.896	77.896	69.756	70.536	76.123	68.668	70.73	76.06	72.189	67.856	70.736	70.73	69.832	71.751	71.751	69.865	69.653	69.653	76.787	70.536	70.603	70.906	65.31	70.231	75.91	69.918	77.993	69.653	69.815	85.281	76.21
JX273312.1_RVC/pig-wt/USA/MN09-15/2009/G5PX	73.297	75.199	63.264	63.085	76.33	76.33	75.886	77.206	75.688	63.264	83.329	72.584	73.071	68.54	70.833	73.497	78.943	73.41	78.199	78.199	70.096	71.977	76.875	69.67	71.223	77.256	72.048	68.716	71.695	71.223	70.491	72.535	72.535	70.362	70.952	70.952	77.388	71.977	71.567	71.865	66.01	70.89	77.11	70.257	78.434	70.952	71.11	86.05	76.371
JX273307.1_RVC/pig-wt/USA/MN09-10/2009/G5PX	72.825	74.883	63.422	63.243	76.316	76.316	76.463	77.337	75.97	63.422	82.782	72.724	72.751	68.686	70.69	73.182	78.513	73.247	78.185	78.185	70.241	71.649	76.567	69.49	71.365	77.533	72.803	69.028	71.837	71.365	70.635	72.369	72.215	70.187	70.778	70.778	77.081	71.649	71.709	71.694	65.994	70.713	77.388	70.401	78.846	70.778	70.937	85.15	76.21
HQ833830.1_CUK-5	72.332	75.603	65.824	66.5	76.138	76.138	75.207	77.456	75.795	65.824	82.678	71.223	70.906	68.059	71.225	73.132	77.494	72.202	77.751	78.041	69.951	70.213	75.525	70.01	72.484	76.209	70.809	70.046	70.288	72.484	69.865	71.777	71.595	69.542	69.849	70.171	76.342	70.213	71.581	72.189	63.38	70.266	74.966	70.112	77.533	69.849	70.01	85.908	76.005
AB905218.1_CJ59-32	73.536	74.611	62.649	62.107	75.002	75.002	75.089	76.928	74.777	62.649	81.609	72.322	71.759	69.068	71.262	73.383	75.943	72.244	77.49	77.49	70.784	71.709	76.06	69.744	72.525	75.492	71.821	69.939	72.22	72.525	69.925	71.191	71.349	71.679	69.744	69.744	77.256	71.709	71.932	72.385	63.284	70.483	76.832	71.262	78.705	69.744	69.907	85.852	76.005
AB905216.1_CJ33-5	72.347	74.747	61.492	61.307	76.77	76.77	76.419	76.449	75.512	61.492	82.659	72.057	72.555	67.45	70.64	73.244	75.453	73.21	75.993	76.293	69.704	70.446	74.135	68.107	70.84	75.626	70.57	67.791	70.53	70.84	69.126	72.02	71.238	69.78	69.925	70.249	77.035	70.769	70.231	71.016	63.797	68.527	75.441	68.882	77.256	69.925	70.087	83.801	75.722
EF464653.1_134/04-18	71.32	74.154	62.976	62.431	75.541	75.541	74.937	76.225	74.138	62.976	82.46	69.668	70.965	69.271	69.976	71.83	77.206	71.016	77.019	77.019	68.361	69.937	76.06	70.231	71.775	75.155	70.713	69.281	70.673	71.775	70.57	70.426	70.104	69.398	70.069	70.231	75.743	69.937	71.016	71.633	63.337	70.321	76.919	70.657	78.11	70.231	70.231	89.449	76.005
JX273309.1_RVC/pig-wt/USA/MN09-12/2009/G5PX	72.825	74.883	63.422	63.243	76.316	76.316	76.463	77.337	75.97	63.422	82.782	72.724	72.751	68.686	70.69	73.182	78.513	73.247	78.185	78.185	70.241	71.649	76.567	69.49	71.365	77.533	72.803	69.028	71.837	71.365	70.635	72.369	72.215	70.187	70.778	70.778	77.081	71.649	71.709	71.694	65.994	70.713	77.388	70.401	78.846	70.778	70.937	85.15	76.21
EF641111.1_CMH004/03	72.03	76.104	66.383	66.028	79.696	79.696	77.98	79.439	77.398	66.383	79.706	75.004	73.561	72.02	74.741	73.739	78.846	74.699	79.95	79.669	73.03	73.725	80.45	73.733	75.559	78.914	74.051	72.642	74.5	75.559	74.275	73.839	73.488	71.962	73.538	72.931	79.976	73.725	74.972	75.004	67.645	71.851	79.547	73.182	80.29	73.387	73.688	79.3	79.385
AB281654.1_OH567	71.552	76.09	65.874	65.849	79.824	79.824	78.11	79.01	77.53	65.874	79.557	75.14	73.096	71.851	74.579	74.179	79.116	74.539	80.077	79.797	72.865	73.252	80.301	73.572	75.694	78.473	73.594	72.472	74.041	75.694	73.514	73.677	73.017	72.414	73.375	72.765	79.823	73.252	74.813	74.846	66.819	71.365	79.952	72.711	80.417	73.223	73.526	79.706	79.233
HQ185678.1_BK0830	71.396	75.795	65.874	65.513	79.824	79.824	77.678	79.29	77.243	65.874	79.557	74.699	73.247	71.538	74.129	73.878	79.116	74.39	79.937	79.656	72.403	73.098	80.577	73.572	74.961	78.041	73.444	72.628	73.588	74.961	73.665	73.526	72.863	71.947	73.223	72.611	79.963	73.098	74.367	74.699	66.819	71.365	79.257	72.711	80.554	73.071	73.375	79.568	79.233
AY803725.1_V508	71.876	76.25	65.527	65.668	80.11	80.11	76.817	78.599	76.384	65.527	79.105	74.115	74.159	72.175	73.714	73.284	77.18	74.103	79.103	78.817	73.182	73.572	79.781	72.828	74.676	78.772	73.154	71.862	74.5	74.676	73.223	72.931	73.336	71.649	74.138	73.538	79.273	73.572	74.379	73.514	67.136	70.906	80.492	72.417	80.566	73.988	74.286	79.139	78.539
HQ185657.1_YNR001	71.695	75.632	65.719	65.527	79.834	79.834	77.692	79.021	77.518	65.719	80.1	75.277	73.839	71.679	74.116	74.016	78.987	74.676	79.81	79.528	72.698	73.391	80.312	73.41	75.097	77.911	73.433	72.613	73.878	75.097	73.349	73.815	73.309	72.244	73.514	72.905	79.836	73.391	74.354	74.983	67.321	71.507	79.128	72.544	80.151	73.362	73.665	79.972	79.245
EF528571.1_Wu82	71.708	75.795	66.04	65.681	79.824	79.824	78.11	79.29	77.243	66.04	79.834	74.994	73.247	72.006	74.43	74.029	78.976	74.688	80.077	79.797	73.018	73.252	80.577	73.422	75.548	78.473	73.743	72.317	74.191	75.548	73.665	73.827	73.17	72.414	73.526	72.918	80.103	73.252	74.665	74.699	66.983	71.522	79.952	72.865	80.417	73.375	73.677	79.429	79.513
HQ185637.1_BS347	71.239	75.795	64.835	64.976	80.237	80.237	76.802	78.304	76.663	64.835	78.858	74.275	74.317	72.034	74.004	73.145	77.311	74.413	78.946	78.659	73.194	73.738	79.49	73.143	74.091	78.758	72.862	72.191	74.511	74.091	72.931	73.247	73.197	71.507	73.399	72.791	78.688	73.738	74.39	73.526	66.795	70.794	79.653	72.147	80.554	73.247	73.55	79.429	78.668
X77257.1_Bristol	72.455	76.65	65.874	66.348	80.217	80.217	77.504	78.705	76.49	65.874	79.536	74.676	73.375	72.443	75.174	73.549	78.266	75.108	79.486	79.202	74.351	73.986	80.554	73.85	75.402	78.156	73.872	72.753	74.615	75.402	74.39	73.953	72.989	70.999	74.103	73.501	79.515	73.986	75.086	74.824	66.655	71.649	79.653	73.297	80.254	73.953	74.253	80.1	79.63
MN809648.1_RV0104	69.667	67.542	82.894	82.723	67.173	67.173	67.375	67.273	67.513	82.894	67.419	69.006	68.088	65.307	66.939	69.037	66.586	68.482	64.763	65.115	64.898	69.095	68.87	67.939	68.186	65.39	66.939	67.089	66.836	68.186	66.564	68.334	67.089	65.421	66.545	67.222	66.703	69.256	67.688	67.939	86.089	69.695	65.136	67.491	66.987	66.715	66.715	64.226	67.692
MT771592.1_RVC/Pig-wt/USA/NE_5735/2013	66.03	67.241	82.925	83.576	67.408	67.408	67.408	66.668	67.677	82.925	66.515	65.804	64.102	62.689	65.859	65.553	64.07	67.889	65.888	66.23	64.979	65.877	67.59	67.008	64.764	64.908	65.479	64.589	64.806	64.764	66.128	67.071	64.764	63.568	65.766	66.109	67.605	66.047	65.553	66.672	83.951	67.641	66.077	66.047	68.708	65.594	65.938	65.001	68.084
KJ814494.1_RVC/Pig-wt/KOR/2846/2012/G3PX	69.389	66.345	80.988	80.808	64.254	64.254	65.697	66.247	66.835	80.988	66.419	66.696	66.77	64.059	66.619	65.574	65.753	67.67	64.785	65.136	65.093	66.806	65.924	67.458	66.354	65.062	65.38	65.746	65.963	66.354	66.921	68.516	66.261	64.744	66.223	66.903	65.351	66.974	66.865	66.788	84.01	68.742	64.098	65.133	65.464	66.393	66.051	64.772	65.504
KJ814493.1_RVC/Pig-wt/KOR/2455/2012/GXPX	68.934	65.697	80.559	80.377	63.942	63.942	65.39	65.771	66.531	80.559	66.115	66.354	66.601	63.702	66.45	65.267	65.753	67.334	64.298	64.651	64.744	66.637	65.924	67.124	66.183	65.062	65.206	65.4	65.617	66.183	66.921	68.186	66.09	64.568	65.879	66.564	64.868	66.806	66.525	66.45	83.738	68.416	63.92	64.785	65.29	66.051	65.706	64.461	65.197
KJ814492.1_RVC/Pig-wt/KOR/50-12/2012/G3PX	69.242	66.022	80.97	80.79	64.63	64.63	66.059	66.435	66.851	80.97	66.61	66.884	67.124	64.258	66.974	65.938	66.112	67.855	64.982	65.331	65.287	66.991	65.942	67.641	66.545	65.562	65.746	65.938	66.155	66.545	66.77	68.696	66.619	65.114	66.413	67.089	65.543	67.158	67.053	66.974	83.722	68.919	64.609	65.326	65.963	66.583	66.242	65.137	65.524
KJ814490.1_RVC/Pig-wt/KOR/09-43-8/2009/G3PX	70.013	67.005	81.817	81.642	65.29	65.29	66.363	67.074	68.14	81.817	67.419	67.557	67.458	65.994	67.971	67.458	66.923	68.68	65.637	65.983	66.486	67.491	68.248	68.135	66.884	65.906	66.261	66.788	67.005	66.884	67.107	69.184	66.619	65.287	67.591	68.252	66.193	67.656	68.22	67.806	84.533	69.722	64.961	66.182	66.818	67.757	67.424	65.446	66.345
KJ814489.1_RVC/Pig-wt/KOR/09-15-9/2009/G3PX	69.695	66.667	80.97	81.075	64.939	64.939	66.022	66.738	67.813	80.97	66.741	66.715	66.619	65.133	67.475	66.957	66.755	67.855	65.115	65.464	65.633	66.823	67.59	67.641	66.715	65.735	65.4	65.938	66.155	66.715	66.261	68.696	65.766	65.287	66.752	67.424	66.022	66.991	67.389	66.974	84.264	69.563	64.785	65.326	66.307	66.921	66.583	64.927	66.002
AB108681.1_Yamagata	69.087	64.888	66.011	65.838	65.581	65.581	65.31	67.963	65.735	66.011	67.091	71.338	70.195	70.225	69.851	69.832	65.735	74.014	66.969	66.969	70.694	69.298	69.267	70.589	69.464	70.098	68.986	69.588	68.29	69.464	70.874	72.928	70.041	70.446	71.177	71.177	65.422	69.629	70.732	71.196	66.787	70.464	65.906	69.464	68.485	71.017	71.017	64.204	65.869
AB874641.1_Y/10	66.981	67.424	66.334	65.294	64.693	64.693	67.153	67.123	66.363	66.334	68.039	71.674	68.861	69.712	69.007	71.742	67.208	71.833	66.818	66.818	69.856	69.443	69.611	70.245	70.264	69.121	70.93	69.732	69.447	70.264	71.3	71.657	68.518	70.427	70.674	70.674	66.478	69.443	70.713	71.338	68.115	69.793	65.753	69.608	68.989	70.511	70.511	63.482	66.703
AB874640.1_Y/08	66.874	66.468	65.879	64.834	64.226	64.226	65.001	64.964	65.39	65.879	67.424	70.121	67.406	67.93	67.04	69.543	66.417	71.409	65.504	65.504	68.248	68.168	68.845	69.813	69.339	68.679	70.015	67.954	67.652	69.339	68.9	71.232	67.736	67.658	68.586	68.586	65.85	68.168	69.132	69.773	67.334	69.851	64.946	68.168	67.558	68.417	68.417	61.926	66.04
AB874639.1_Y/3/04	66.531	66.299	66.827	65.796	63.872	63.872	66.026	65.824	65.562	66.827	66.721	71.533	68.254	69.111	67.681	70.357	67.091	70.769	66.836	66.836	69.09	67.658	69.465	69.977	69.339	69.779	69.851	68.798	68.843	69.339	70.551	70.427	68.755	68.505	70.081	70.081	66.155	67.658	70.408	71.072	68.299	69.649	66.62	69.996	69.326	69.917	69.917	62.246	66.247
AB874636.1_Y/03	67.344	64.496	65.359	65.184	65.197	65.197	64.753	66.265	65.697	65.359	67.692	70.531	69.048	69.897	69.028	70.159	66.382	73.863	65.902	65.902	70.205	68.798	69.559	69.443	70.769	70.23	69.319	69.588	68.629	70.769	71.035	72.618	69.213	70.283	71.177	71.177	65.027	69.132	69.588	70.225	66.142	68.819	65.177	68.293	67.623	71.017	71.017	65.001	65.658
AB874638.1_Y/2/04	67.344	67.107	66.656	66.314	65.409	65.409	67.334	66.636	66.382	66.656	69.165	72.602	69.87	70.388	69.688	70.644	67.724	72.478	66.799	66.799	70.855	69.132	69.918	70.264	69.957	69.751	71.584	70.408	69.635	69.957	71.798	71.356	69.546	69.793	72.131	72.131	66.799	69.132	71.85	72.305	69.25	70.14	67.424	70.283	69.459	71.974	71.974	64.69	66.382
AB874637.1_Y/1/04	67.344	67.107	66.656	66.314	65.409	65.409	67.334	66.636	66.382	66.656	69.165	72.602	69.87	70.388	69.688	70.644	67.724	72.478	66.799	66.799	70.855	69.132	69.918	70.264	69.957	69.751	71.584	70.408	69.635	69.957	71.798	71.356	69.546	69.793	72.131	72.131	66.799	69.132	71.85	72.305	69.25	70.14	67.424	70.283	69.459	71.974	71.974	64.69	66.382
AB738417.1_Toyama	66.916	66.971	65.838	64.789	64.05	64.05	65.173	65.482	66.417	65.838	66.586	71.054	68.422	68.271	66.868	69.707	66.112	71.726	66.155	66.155	68.922	68.505	68.312	70.14	68.505	68.515	69.524	68.124	68.166	68.505	69.608	70.75	68.417	68.505	68.755	69.09	65.637	68.505	69.793	70.264	67.633	70.177	65.771	69.007	67.858	68.922	68.586	61.192	65.524
U31750.1_Shintoku	66.937	67.138	66.884	66.031	65.274	65.274	66.865	66.5	65.735	66.884	68.248	70.75	68.609	69.464	68.38	69.726	67.949	71.072	67.005	67.005	68.608	67.635	68.644	69.464	68.819	69.326	70.805	69.153	68.359	68.819	70.608	70.081	69.277	68.986	70.589	70.589	67.173	67.635	70.589	71.054	68.151	69.996	65.942	69.484	68.679	70.427	70.427	64.204	65.906
MT771607.1_RVC/Pig-wt/USA/MN_3659/2012	71.992	86.164	66.042	65.873	86.249	86.249	85.368	87.762	86.574	66.042	78.976	71.9	70.282	68.87	71.721	71.436	82.879	71.507	86.121	86.377	70.606	70.999	83.483	69.344	72.259	85.013	70.375	70.57	70.012	72.259	71.253	71.207	71.207	70.999	70.121	70.282	84.845	70.999	71.977	71.491	64.868	69.308	84.58	70.225	85.38	69.96	69.96	77.007	88.44
U31749.1_WH	71.653	84.845	62.268	62.268	85.189	85.189	86.758	87.619	84.463	62.268	78.717	69.359	66.959	67.195	68.676	70.479	81.927	69.087	85.32	85.58	67.961	68.548	82.524	67.174	70.518	85.12	68.648	68.425	68.066	70.518	68.998	68.275	68.941	68.548	68.148	68.315	83.889	68.548	69.252	69.889	63.042	68.482	82.827	68.754	85.875	67.979	67.979	75.438	88.068
JX273365.1_RVC/pig-wt/USA/MN11-68/2011/G1PX	73.508	88.544	64.552	64.204	86.761	86.761	85.933	89.28	86.588	64.552	78.089	72.509	70.644	68.775	71.736	72.426	82.569	72.989	85.486	85.746	71.672	71.617	81.223	72.751	73.113	83.165	70.553	70.313	71.087	73.113	71.962	72.385	71.09	72.649	71.317	71.475	85.722	71.932	72.4	73.89	64.927	71.475	82.678	72.361	85.475	71.159	71.475	77.553	88.762
JX273364.1_RVC/pig-wt/USA/MN11-67/2011/G1PX	73.508	88.544	64.552	64.204	86.761	86.761	85.933	89.28	86.588	64.552	78.089	72.509	70.644	68.775	71.736	72.426	82.569	72.989	85.486	85.746	71.672	71.617	81.223	72.751	73.113	83.165	70.553	70.313	71.087	73.113	71.962	72.385	71.09	72.649	71.317	71.475	85.722	71.932	72.4	73.89	64.927	71.475	82.678	72.361	85.475	71.159	71.475	77.553	88.762
JX273363.1_RVC/pig-wt/USA/MN11-66/2011/G1PX	73.444	88.766	64.789	64.442	87.115	87.115	86.16	89.499	86.558	64.789	78.321	72.597	70.875	69.009	71.965	72.981	82.255	73.522	85.584	85.843	71.902	71.53	81.455	73.284	73.34	83.261	70.784	70.546	71.317	73.34	72.191	72.922	71.32	72.877	71.547	71.705	85.69	71.846	72.628	74.116	65.164	71.563	82.774	72.589	85.572	71.388	71.705	77.643	89.229
JX273352.1_RVC/pig-wt/USA/MN10-55/2010/G1PX	71.951	82.576	62.566	62.203	87.127	87.127	85.852	85.226	83.569	62.566	77.705	71.85	69.87	67.681	68.949	71.763	81.583	70.14	83.903	83.903	69.365	70.626	82.266	68.673	70.388	83.057	70.518	68.437	68.928	70.388	70.213	70.159	71.759	69.277	69.504	69.339	85.226	70.947	71.515	69.588	63.872	69.132	83.512	68.614	84.475	69.339	69.339	73.468	88.239
JX273302.1_RVC/pig-wt/USA/MN09-5/2009/G1PX	71.937	82.453	63.085	62.725	87.369	87.369	86.991	85.604	84.38	63.085	78.266	73.019	71.072	69.09	71.142	71.709	82.364	71.497	85.058	85.058	70.743	72.131	83.062	70.101	71.583	84.09	70.464	69.67	70.477	71.583	69.957	71.196	71.072	69.835	70.225	70.061	87.117	72.445	72.219	71.281	64.341	70.388	84.14	70.658	85.095	70.061	70.061	75.256	87.983
JX273320.1_RVC/pig-wt/USA/MN09-23/2009/G1PX	71.781	82.316	63.62	63.264	87.243	87.243	86.737	85.214	84.116	63.62	78.266	73.019	71.072	69.256	71.302	71.709	82.499	70.855	84.926	84.926	70.743	71.497	83.195	69.443	72.061	83.957	69.813	69.67	70.477	72.061	69.957	70.551	71.391	69.503	69.897	69.732	87.243	71.815	71.902	71.281	63.808	70.061	84.272	70.981	85.486	69.732	69.732	75.407	87.609
JX273310.1_RVC/pig-wt/USA/AR09-13/2009/G1PX	71.467	82.208	62.448	61.904	86.525	86.525	86.249	86.291	84.272	62.448	77.98	72.272	70.14	68.63	69.881	72.69	81.981	70.57	84.317	84.317	70.457	71.692	82.951	69.649	70.328	84.116	70.982	69.881	70.189	70.328	70.121	69.608	71.742	69.213	70.589	70.427	86.143	72.008	72.568	70.836	64.247	69.443	83.791	70.371	85.403	70.427	70.427	74.802	87.895
HQ323754.1_CUK-6	72.248	88.554	64.88	64.88	87.994	87.994	84.635	89.13	86.191	64.88	78.599	71.742	69.271	65.766	69.668	72.782	82.337	72.54	83.591	83.861	68.969	70.679	82.609	69.798	71.284	84.223	69.472	67.7	67.686	71.284	70.069	70.536	71.142	70.159	69.107	69.271	85.189	70.999	70.033	70.822	64.908	68.609	83.475	69.541	85.593	68.941	69.271	77.494	92.862
KJ814486.1_RVC/Pig-wt/KOR/07-74-11/2007/G1PX	72.301	84.277	63.462	63.422	84.22	84.22	85.593	86.621	85.262	63.462	78.513	72.88	71.214	70.015	71.514	71.16	82.976	72.305	83.634	83.903	71.284	71.991	82.401	69.832	72.272	84.977	71.125	72.009	71.971	72.272	70.947	71.533	72.165	70.998	71.25	71.409	85.095	72.305	72.429	72.602	64.098	70.769	82.814	70.39	84.82	71.09	71.09	74.97	85.686
KJ814485.1_RVC/Pig-wt/KOR/06-238-2/2006/G1PX	71.008	87.484	64.239	63.715	86.913	86.913	84.701	88.704	84.845	64.239	76.77	69.378	67.831	65.836	70.69	70.462	81.775	70.73	83.663	83.931	67.471	68.775	82.29	67.872	69.726	84.236	68.207	67.081	68.588	69.726	67.642	69.943	67.747	69.889	67.152	67.323	83.528	68.775	68.941	69.417	64.617	68.335	82.976	68.607	85.757	66.981	67.323	75.66	89.635
KJ814487.1_RVC/Pig-wt/KOR/04-155-5/2004/G1PX	72.147	84.845	61.492	61.074	85.556	85.556	85.686	87.724	84.619	61.492	78.097	70.589	72.584	68.295	71.594	71.087	82.527	71.475	85.71	85.969	70.857	72.197	82.524	68.648	70.159	85.486	70.41	70.006	70.623	70.159	70.426	70.856	72.709	68.673	69.271	69.435	85.45	72.509	70.644	71.584	64.693	69.599	84.774	70.8	85.568	69.107	69.107	75.438	87.964
AB905217.1_CJ49-4	70.479	84.502	63.126	62.406	86.645	86.645	87.029	87.934	86.238	63.126	78.717	72.272	69.319	67.094	70.857	71.586	82.583	70.893	84.872	85.136	69.344	70.081	83.634	69.524	70.041	84.437	70.662	69.923	69.736	70.041	69.339	70.911	70.464	70.368	69.813	69.977	85.004	70.408	70.408	69.401	64.868	69.484	83.179	69.426	86.726	69.649	69.649	76.796	88.401
AB905214.1_CJ31-6	72.89	84.263	65.287	65.287	86.82	86.82	86.437	87.096	85.25	65.287	77.256	72.834	70.696	67.831	70.992	71.814	84.427	70.84	84.263	84.263	70.927	72.103	82.794	69.96	70.679	83.393	72.175	71.018	70.174	70.679	70.713	70.89	71.333	70.483	69.889	69.726	85.71	72.414	71.032	71.459	64.11	70.087	82.116	69.704	85.722	69.726	69.726	76.449	86.959
AB905212.1_CJ16-4	71.053	83.676	63.934	63.401	85.628	85.628	84.845	84.317	83.475	63.934	77.46	71.391	69.726	68.629	70.8	73.062	83.148	73.003	86.203	86.203	69.426	69.543	84.23	69.726	71.09	85.226	71.08	70.208	71.294	71.09	69.78	70.982	71.142	70.644	68.775	68.609	86.483	69.543	71.125	70.822	63.45	69.233	85.273	69.541	87.001	68.609	68.609	76.685	86.387
AB905211.1_CJ13-6	68.349	82.023	61.331	62.246	83.47	83.47	85.359	84.437	83.703	61.331	77.298	71.032	68.961	68.392	68.735	69.32	81.527	69.762	83.335	83.335	68.529	69.144	81.556	67.663	70.375	82.007	69.687	69.281	68.086	70.375	69.599	69.943	70.266	67.338	66.937	67.108	83.606	69.144	70.41	71.977	64.927	69.126	80.56	69.559	83.755	67.108	66.764	74.547	85.058
AB905221.1_86-K5	72.455	84.607	63.165	62.808	85.32	85.32	85.241	87.513	85.143	63.165	77.227	71.9	69.068	69.617	69.504	71.372	81.513	71.032	83.62	83.889	71.372	71.159	82.524	69.925	70.84	83.69	71.238	69.881	70.623	70.84	71.507	70.249	71.491	68.63	69.851	70.015	84.926	71.475	71.664	70.982	63.673	69.726	83.366	70.029	86.515	69.688	69.688	76.742	87.753
EF464649.1_118-05-27	70.385	80.877	60.887	60.459	83.001	83.001	82.697	85.628	82.447	60.887	76.987	71.709	67.384	68.833	69.668	70.371	82.469	70.159	87.108	87.363	70.606	69.832	80.565	69.271	69.87	91.453	70.121	69.22	70.944	69.87	69.907	70.015	70.536	69.957	70.375	70.536	86.749	69.832	70.84	70.501	60.676	68.064	90.776	68.549	89.53	70.213	70.213	75.943	83.122
EF464648.1_118/05-18	69.902	81.158	61.445	62.135	83.272	83.272	82.971	85.368	82.31	61.445	76.838	71.072	67.725	68.833	69.504	71.018	82.469	70.321	86.852	87.108	70.606	69.668	80.283	68.941	69.543	90.98	69.472	69.552	70.623	69.543	69.252	70.177	70.213	70.121	70.375	70.536	86.749	69.668	70.518	70.822	60.866	68.401	91.013	68.549	89.775	70.213	70.213	75.943	83.258
EF464651.1_118/05-1	71.482	87.777	64.863	65.207	87.248	87.248	85.332	89.262	87.954	64.863	77.638	72.103	69.78	67.301	70.301	70.91	83.427	71.459	85.201	85.463	68.32	71.016	83.229	68.629	70.662	84.763	70.426	69.241	68.046	70.662	70.603	70.033	71.821	70.339	68.462	68.629	86.109	71.016	69.726	70.195	66.772	68.629	84.416	69.686	86.525	68.295	68.295	76.954	90.065
EF464652.1_118/05-4	71.482	87.777	64.863	65.207	87.248	87.248	85.332	89.262	87.954	64.863	77.638	72.103	69.78	67.301	70.301	70.91	83.427	71.459	85.201	85.463	68.32	71.016	83.229	68.629	70.662	84.763	70.426	69.241	68.046	70.662	70.603	70.033	71.821	70.339	68.462	68.629	86.109	71.016	69.726	70.195	66.772	68.629	84.416	69.686	86.525	68.295	68.295	76.954	90.065
KM099267.1_RVC/Pig-wt/CZE/P9/2011	73.636	81.592	63.872	63.872	83.314	83.314	82.469	84.09	81.608	63.872	76.654	70.321	69.417	67.344	69.976	71.705	83.3	71.333	85.331	85.594	69.115	68.694	82.376	69.943	70.051	84.529	68.998	69.406	70.12	70.051	68.941	69.744	70.231	71.267	69.417	69.581	86.657	68.694	71.175	71.159	64.982	70.553	85.521	70.849	85.686	69.252	69.252	74.241	84.763
M61101.1_Cowden	72.877	86.769	63.422	62.84	87.107	87.107	87.359	88.966	86.398	63.422	79.641	71.214	69.213	69.599	71.705	71.355	83.911	72.525	87.317	87.568	70.515	70.589	85.386	70.069	71.426	86.61	70.518	70.963	69.794	71.426	70.696	71.125	71.125	71.072	70.033	70.195	86.32	70.589	71.584	72.509	65.331	70.518	85.757	71.421	87.453	69.87	69.87	76.316	89.652
[truncated: 246 more columns]

## Sheet: P-type
	MH282888.1_RVC/Pig-wt/USA/OK.5.68/2008	LC622351.1_RVC/Pig-wt/JPN/Ishi-Ya3/2017/G1P5	LC622338.1_RVC/Pig-wt/JPN/Ishi-Ya1/2017/G1P5P6	LC622339.1_RVC/Pig-wt/JPN/Ishi-Ya1/2017/G1P5P6	LC622316.1_RVC/Pig-wt/JPN/Ishi-Im9/2016/G1PX	LC622304.1_RVC/Pig-wt/JPN/Ishi-Im1/2015/G1P4PX	LC622303.1_RVC/Pig-wt/JPN/Ishi-Im1/2015/G1P4PX	LC622373.1_RVC/Pig-wt/JPN/HgYa2/2016/G1P9	LC622362.1_RVC/Pig-wt/JPN/HgYa1/2016/GXPX	PQ562047.1_RVC/pig-wt/GER/BE120/2024/G6P6	PQ562030.1_RVC/pig-wt/AT/BE98/2023/G6P21	PQ562029.1_RVC/pig-wt/AT/BE97/2023/G6P21	PQ562028.1_RVC/pig-wt/AT/BE96/2023/G6P21	PQ562027.1_RVC/pig-wt/AT/BE91/2023/G6P21	PQ562026.1_RVC/pig-wt/AT/BE90/2023/G6P21	PQ562025.1_RVC/pig-wt/AT/BE88/2023/G6P21	PQ561975.1_RVC/pig-wt/GER/BE31/2018/G6P21	PQ562037.1_RVC/pig-wt/GER/BE109/2023/G6P21	PQ562035.1_RVC/pig-wt/SK/BE133/2023/P21	PQ562034.1_RVC/pig-wt/GER/BE132/2023/P21	PQ562033.1_RVC/pig-wt/GER/Beli-13/2023/G6P1	PQ562032.1_RVC/pig-wt/GER/BE104/2023/G1P21	PQ562031.1_RVC/pig-wt/GER/Beli-15/2023/G10P37	PQ562005.1_RVC/pig-wt/GER/BE62/2022/G6P21	PQ562004.1_RVC/pig-wt/GER/BE61/2022/G6P21	PQ562003.1_RVC/pig-wt/GER/BE60/2022/G1P21	PQ562002.1_RVC/pig-wt/GER/BE59/2022/G6P21	PQ562001.1_RVC/pig-wt/GER/BE58/2022/G6P21	PQ562000.1_RVC/pig-wt/GER/BE57/2022/G6P21	PQ561999.1_RVC/pig-wt/GER/BE55/2022/G6P21	PQ561998.1_RVC/pig-wt/GER/BE54/2022/G6P21	PQ561997.1_RVC/pig-wt/GER/BE53/2022/G6P21	PQ561966.1_RVC/pig-wt/GER/BE121/2017/G6P31	PQ561965.1_RVC/pig-wt/GER/BE20/2017/G6P21	PQ561996.1_RVC/pig-wt/GER/BE51/2022/G6P21	PQ561995.1_RVC/pig-wt/GER/BE50/2022/G6P6	PQ561994.1_RVC/pig-wt/GER/Beli-9/2022/G6P32	PQ561993.1_RVC/pig-wt/GER/Beli-8/2022/G3P34	PQ561974.1_RVC/pig-wt/GER/Beli-5/2018/G1P33	PQ561964.1_RVC/pig-wt/GER/BE18/2017/G6P21	PQ561963.1_RVC/pig-wt/GER/BE131/2017/G6P21	PQ561962.1_RVC/pig-wt/GER/BE130/2017/P21	PQ561973.1_RVC/pig-wt/GER/BE129/2018/P4	PQ561972.1_RVC/pig-wt/GER/Beli-4/2018/G6P39	PQ561992.1_RVC/pig-wt/DK/BE48/2022/G5P4	PQ561991.1_RVC/pig-wt/GER/BE47/2022/G6P32	PQ561961.1_RVC/pig-wt/GER/BE17/2017/G6P21	PQ561960.1_RVC/pig-wt/GER/BE15/2017/G6P21	PQ561990.1_RVC/pig-wt/GER/BE45/2022/G6P6
MH282888.1_RVC/Pig-wt/USA/OK.5.68/2008
LC622351.1_RVC/Pig-wt/JPN/Ishi-Ya3/2017/G1P5	68.676
LC622338.1_RVC/Pig-wt/JPN/Ishi-Ya1/2017/G1P5P6	68.676	100
LC622339.1_RVC/Pig-wt/JPN/Ishi-Ya1/2017/G1P5P6	82.054	65.236	65.236
LC622316.1_RVC/Pig-wt/JPN/Ishi-Im9/2016/G1PX	77.983	66.17	66.17	75.083
LC622304.1_RVC/Pig-wt/JPN/Ishi-Im1/2015/G1P4PX	78.782	66.446	66.446	75.501	82.296
LC622303.1_RVC/Pig-wt/JPN/Ishi-Im1/2015/G1P4PX	67.502	64.626	64.626	64.249	65.304	66.419
LC622373.1_RVC/Pig-wt/JPN/HgYa2/2016/G1P9	80.038	67.463	67.463	77.509	76.629	77.71	67.984
LC622362.1_RVC/Pig-wt/JPN/HgYa1/2016/GXPX	69.258	65.614	65.614	66.728	67.43	68.161	66.426	68.737
PQ562047.1_RVC/pig-wt/GER/BE120/2024/G6P6	86.416	67.828	67.828	81.971	76.893	77.754	67.944	80.007	68.673
PQ562030.1_RVC/pig-wt/AT/BE98/2023/G6P21	68.299	81.717	81.717	66.063	65.658	65.936	68.244	67.998	64.759	68.387
PQ562029.1_RVC/pig-wt/AT/BE97/2023/G6P21	67.895	81.471	81.471	65.111	66.083	66.222	66.963	67.204	65.547	68.363	92.5
PQ562028.1_RVC/pig-wt/AT/BE96/2023/G6P21	66.809	80.844	80.844	65.069	66.61	66.497	69.227	67.854	66.274	68.016	85.993	86.41
PQ562027.1_RVC/pig-wt/AT/BE91/2023/G6P21	67.699	80.957	80.957	65.306	65.908	66.61	66.328	67.648	64.604	67.395	89.563	89.844	86.866
PQ562026.1_RVC/pig-wt/AT/BE90/2023/G6P21	67.298	80.9	80.9	64.416	66.47	65.814	67.823	66.745	64.013	67.539	90.594	90.877	84.398	88.234
PQ562025.1_RVC/pig-wt/AT/BE88/2023/G6P21	67.63	80.504	80.504	65.628	65.968	66.36	67.542	67.069	64.808	67.777	91.607	92.667	85.297	89.844	90.232
PQ561975.1_RVC/pig-wt/GER/BE31/2018/G6P21	67.936	82.57	82.57	65.454	66.248	65.76	67.092	67.88	63.828	67.948	85.724	86.791	86.276	85.265	85.892	85.743
PQ562037.1_RVC/pig-wt/GER/BE109/2023/G6P21	68.706	80.317	80.317	65.802	65.457	66.066	67.338	68.5	65.498	69.241	88.182	88.254	86.856	90.147	87.296	88.321	85.369
PQ562035.1_RVC/pig-wt/SK/BE133/2023/P21	66.671	81.873	81.873	64.066	64.434	65.177	66.733	66.987	61.973	66.603	84.715	84.432	84.08	85.441	83.1	83.65	86.087	85.483
PQ562034.1_RVC/pig-wt/GER/BE132/2023/P21	68.564	81.563	81.563	65.826	64.654	66.677	68.819	67.123	64.306	67.744	90.434	90.346	86.257	89.372	89.581	89.696	85.372	88.537	85.584
PQ562033.1_RVC/pig-wt/GER/Beli-13/2023/G6P1	71.052	67.073	67.073	71.063	71.32	70.552	69.841	71.277	75.594	72.008	67.286	66.58	67.354	67.105	67.261	66.969	68.015	67.38	66.766	67.099
PQ562032.1_RVC/pig-wt/GER/BE104/2023/G1P21	68.207	81.522	81.522	65.419	66.351	65.723	68.077	67.734	63.821	68.748	86.164	85.696	85.542	86.17	84.95	86.063	84.803	85.489	84.039	86.486	66.936
PQ562031.1_RVC/pig-wt/GER/Beli-15/2023/G10P37	81.831	68.5	68.5	80.013	77.749	79.907	68.472	81.331	68.822	80.372	69.037	67.046	69.399	68.358	68.127	68.065	68.005	68.946	67.726	67.269	71.849	67.897
PQ562005.1_RVC/pig-wt/GER/BE62/2022/G6P21	67.672	80.455	80.455	64.646	65.174	65.612	68.372	66.621	64.301	68.335	88.28	89.131	85.702	89.696	87.912	88.87	84.991	88.716	83.835	89.971	65.195	85.554	68.148
PQ562004.1_RVC/pig-wt/GER/BE61/2022/G6P21	68.646	81.477	81.477	65.41	65.857	66.464	68.765	67.463	65.518	68.116	90.493	90.769	87.334	91.94	89.465	90.404	86.457	90.072	86.087	91.215	67.303	86.234	68.606	89.839
PQ562003.1_RVC/pig-wt/GER/BE60/2022/G1P21	66.783	82.006	82.006	65.296	66.352	66.722	67.392	68.207	64.929	68.079	88.537	88.448	85.916	88.279	87.553	88.401	85.316	87.449	84.591	89.047	67.65	86.014	68.479	87.834	89.827
PQ562002.1_RVC/pig-wt/GER/BE59/2022/G6P21	67.696	81.95	81.95	64.539	65.281	66.36	67.808	66.823	65.04	67.676	89.158	90.224	86.075	89.08	88.229	89.396	85.225	87.678	85.161	89.627	66.936	86.352	67.69	87.959	89.733	88.453
PQ562001.1_RVC/pig-wt/GER/BE58/2022/G6P21	67.936	82.68	82.68	64.998	66.152	66.773	67.657	68.166	64.74	67.948	86.715	87.694	86.311	87.128	86.093	86.849	86.375	86.469	85.91	88.01	66.722	86.574	68.396	87.034	87.938	87.114	86.551
PQ562000.1_RVC/pig-wt/GER/BE57/2022/G6P21	68.18	80.447	80.447	64.919	65.206	65.286	68.094	66.767	63.784	67.181	89.326	89.775	86.522	89.95	88.569	89.405	85.618	89.354	85.566	90.552	66.14	86.117	68.29	90.606	91.564	89.042	89.844	87.296
PQ561999.1_RVC/pig-wt/GER/BE55/2022/G6P21	68.158	80.875	80.875	65.609	65.684	66.6	67.543	67.888	66.136	68.979	89.72	90.119	86.081	89.585	88.234	89.243	84.87	88.593	84.154	88.963	66.306	86.824	68.777	88.362	89.848	88.118	92.138	87.381	89.07
PQ561998.1_RVC/pig-wt/GER/BE54/2022/G6P21	68.291	81.5	81.5	65.27	66.36	65.968	67.934	68.048	63.42	68.831	85.981	85.987	86.01	86.34	84.762	86.058	84.628	85.483	84.458	86.597	66.636	97.913	68.056	85.667	86.522	86.476	86.287	86.802	86.111	86.117
PQ561997.1_RVC/pig-wt/GER/BE53/2022/G6P21	68.225	81.14	81.14	64.672	65.482	67.081	68.361	67.761	64.78	68.223	90.034	90.474	87.192	90.838	89.325	89.504	86.257	89.555	85.944	90.326	68.247	86.232	69.606	90.21	92.933	89.078	89.094	87.911	91.057	88.377	86.402
PQ561966.1_RVC/pig-wt/GER/BE121/2017/G6P31	66.017	82.096	82.096	63.161	63.916	66.157	66.741	67.657	63.349	67.043	83.643	84.234	84.333	83.541	83.949	84.078	84.975	83.328	82.437	83.685	67.71	82.27	66.59	83.171	83.67	83.444	84.278	84.423	83.287	83.554	82.137	84.735
PQ561965.1_RVC/pig-wt/GER/BE20/2017/G6P21	68.99	81.444	81.444	66.112	65.043	65.832	67.43	67.498	65.059	68.854	90.61	91	86.998	91.588	88.589	89.755	86.058	91.777	85.826	90.241	66.489	86.304	68.561	89.92	92.161	88.566	89.687	86.844	91.358	90.241	86.533	91.178	83.424
PQ561996.1_RVC/pig-wt/GER/BE51/2022/G6P21	68.315	81.668	81.668	65.382	65.736	66.851	66.466	66.608	64.92	67.951	87.928	87.704	86.158	87.59	85.821	87.563	85.843	87.166	85.756	87.276	66.782	86.293	68.426	87.61	88.729	86.788	86.574	87.527	87.018	88.067	86.638	87.376	83.753	88.298
PQ561995.1_RVC/pig-wt/GER/BE50/2022/G6P6	86.38	66.431	66.431	83.555	76.194	78.353	67.217	80.687	68.235	90.493	68.837	68.666	68.245	67.92	66.852	67.972	68.613	68.267	67.228	67.518	71.737	69.195	81.487	67.487	67.281	68.676	67.617	67.418	67.265	68.662	69.57	68.357	67.188	68.328	67.769
PQ561994.1_RVC/pig-wt/GER/Beli-9/2022/G6P32	66.601	81.382	81.382	62.92	64.045	64.649	64.544	64.376	66.422	65.454	81.802	81.286	82.43	81.429	80.973	81.06	81.676	80.081	81.375	81.365	66.594	80.94	67.698	80.105	81.548	80.815	82.243	82.431	80.86	81.81	80.544	82.222	81.661	81.597	82.271	66.63
PQ561993.1_RVC/pig-wt/GER/Beli-8/2022/G3P34	65.214	66.429	66.429	64.765	66.509	64.735	67.109	67.095	67.299	65.752	66.368	65.845	66.265	67.622	65.82	67.117	66.971	66.817	66.174	66.547	69.545	67.048	67.24	66.482	67.201	67.797	66.616	67.186	66.368	66.453	66.902	66.878	64.848	66.694	65.494	66.078	65.721
PQ561974.1_RVC/pig-wt/GER/Beli-5/2018/G1P33	70.69	67.263	67.263	67.319	69.811	70.91	67.846	72.733	77.245	69.878	68.392	69.491	69.891	69.01	67.472	67.851	69.234	68.375	67.019	68.36	76.087	68.602	72.755	67.985	68.106	68.992	69.324	68.182	67.86	69.523	68.08	67.819	67.515	68.936	68.141	70.239	68.799	68.207
PQ561964.1_RVC/pig-wt/GER/BE18/2017/G6P21	68.99	81.444	81.444	66.112	65.043	65.832	67.43	67.498	65.059	68.854	90.61	91	86.998	91.588	88.589	89.755	86.058	91.777	85.826	90.241	66.489	86.304	68.561	89.92	92.161	88.566	89.687	86.844	91.358	90.241	86.533	91.178	83.424	100	88.298	68.328	81.597	66.694	68.936
PQ561963.1_RVC/pig-wt/GER/BE131/2017/G6P21	68.99	81.444	81.444	66.112	65.043	65.832	67.43	67.498	65.059	68.854	90.61	91	86.998	91.588	88.589	89.755	86.058	91.777	85.826	90.241	66.489	86.304	68.561	89.92	92.161	88.566	89.687	86.844	91.358	90.241	86.533	91.178	83.424	100	88.298	68.328	81.597	66.694	68.936	100
PQ561962.1_RVC/pig-wt/GER/BE130/2017/P21	67.78	81.676	81.676	65.637	64.413	65.962	66.621	65.577	64.569	68.83	84.93	85.489	84.877	85.963	83.752	85.25	84.168	85.767	85.143	85.382	66.599	84.741	67.439	85.441	85.969	85.179	84.52	88.471	84.991	85.215	85.155	85.708	82.374	86.497	86.016	67.487	81.458	65.652	66.787	86.497	86.497
PQ561973.1_RVC/pig-wt/GER/BE129/2018/P4	66.645	66.526	66.526	64.15	63.992	66.195	88.328	66.959	66.446	66.552	66.577	66.039	68.953	66.568	66.982	67.246	66.964	67.518	65.96	67.857	69.165	66.181	67.022	66.938	67.73	66.793	66.205	67.365	66.265	65.938	65.956	66.707	67.212	66.75	66.724	66.895	65.265	66.339	67.405	66.75	66.75	66.687
PQ561972.1_RVC/pig-wt/GER/Beli-4/2018/G6P39	67.378	66.179	66.179	65.016	65.731	65.825	67.129	67.548	67.701	67.821	66.085	66.634	67.517	65.377	66.085	66.601	67.038	67.297	64.952	67.424	69.472	66.718	68.778	65.456	66.565	66.832	66.626	66.795	65.834	67.456	66.557	66.901	65.399	67.251	66.472	66.775	65.134	66.055	68.859	67.251	67.251	66.686	66.326
PQ561992.1_RVC/pig-wt/DK/BE48/2022/G5P4	66.396	67.314	67.314	64.98	65.66	65.49	88.267	67.909	65.601	67.534	68.184	67.05	69.188	66.955	67.913	68.326	67.822	69.388	67.89	69.058	69.607	67.657	68.709	68.536	69.005	69.067	67.973	68.214	68.484	66.947	67.665	68.229	68.139	69.181	67.474	66.103	66.052	67.89	68.867	69.181	69.181	67.459	86.133	66.327
PQ561991.1_RVC/pig-wt/GER/BE47/2022/G6P32	66.748	81.502	81.502	62.992	64.116	64.64	64.694	64.447	66.413	65.603	81.921	81.406	82.423	81.548	81.093	81.181	81.795	80.138	81.431	81.485	66.585	81.06	67.69	80.228	81.605	80.936	82.299	82.438	80.98	81.929	80.666	82.278	81.843	81.653	82.327	66.776	99.863	65.713	68.791	81.653	81.653	81.339	65.255	65.063	66.199
PQ561961.1_RVC/pig-wt/GER/BE17/2017/G6P21	67.711	81.297	81.297	65.382	65.457	66.685	68.644	67.439	64.878	67.92	89.131	90.249	86.46	89.606	88.429	89.414	84.769	88.786	84.778	90.257	66.868	86.221	67.721	88.725	90.26	88.312	91.472	87.177	89.594	90.993	86.157	89.572	84.121	89.602	86.655	67.859	82.222	65.964	67.964	89.602	89.602	85.006	66.862	66.855	67.626	82.278
PQ561960.1_RVC/pig-wt/GER/BE15/2017/G6P21	68.458	82.653	82.653	67.087	66.859	66.996	69.1	68.728	66.021	69.07	89.996	90.501	87.386	90	89.303	90.072	87.034	89.589	85.13	90.873	67.845	86.94	69.251	90.182	91.468	90.773	89.516	88.481	91.139	89.962	86.993	90.691	83.882	90.614	88.622	69.362	82.313	67.666	69.226	90.614	90.614	85.939	67.518	67.772	68.82	82.431	89.653
PQ561990.1_RVC/pig-wt/GER/BE45/2022/G6P6	85.607	67.275	67.275	81.67	76.049	77.442	67.733	78.846	67.573	87.302	68.343	67.634	66.525	67.812	67.188	67.847	67.599	68.087	65.697	68.606	70.647	67.796	80.375	66.483	68.524	67.852	68.926	67.904	67.523	69.154	67.727	68.464	66.69	69.181	67.325	88.161	65.944	65.752	69.829	69.181	69.181	66.578	67.125	66.097	68.229	66.014	68.567	69.099
PQ561959.1_RVC/pig-wt/GER/BE14/2017/G6P21	67.672	82.103	82.103	65.965	66.058	66.968	67.951	67.295	64.084	67.76	90.426	90.228	86.352	89.53	88.743	90.174	86.298	88.64	85.25	93.594	67.818	86.929	68.269	89.419	90.722	88.655	90.443	87.933	90.169	90.283	86.574	89.936	84.221	90.076	86.907	68.303	81.81	66.747	67.828	90.076	90.076	85.833	67.662	67.046	67.433	81.929	90.358	91.089	67.731
PQ561989.1_RVC/pig-wt/GER/BE128/2022/P33	70.803	67.318	67.318	67.55	70.023	69.28	69.339	72.403	77.223	70.14	67.377	68.644	69.848	68.853	66.987	67.598	69.664	68.217	66.764	67.439	76.907	68.082	72.182	67.136	67.549	68.199	66.599	68.006	67.009	68.559	68.468	67.702	68.877	67.871	67.677	70.354	67.81	69.272	89.761	67.871	67.871	66.67	68.309	68.483	69.016	67.802	67.209	68.452	68.969
PQ561988.1_RVC/pig-wt/GER/BE44/2022/G1P33	70.852	67.049	67.049	68.161	68.955	71.373	68.015	72.063	77.39	69.487	67.531	68.191	67.734	66.825	67.371	67.598	68.968	67.282	65.428	69.642	76.876	68.502	72.592	67.136	67.76	68.559	67.413	68.443	67.989	68.527	68.208	68.234	66.425	67.318	65.953	70.297	66.567	68.711	84.603	67.318	67.318	66.903	66.864	68.49	68.427	66.636	67.634	68.039	69.439
PQ561987.1_RVC/pig-wt/GER/BE43/2022/G5P20	74.924	64.836	64.836	73.786	81.245	79.856	65.744	74.616	66.533	76.893	65.193	64.746	66.79	65.206	64.654	64.866	64.816	64.753	64.585	64.583	69.745	65.276	76.79	64.625	65.491	65.536	64.413	63.866	66.023	65.849	64.967	66.291	64.695	65.936	65.155	76.466	64.755	66.119	68.787	65.936	65.936	64.884	64.554	64.797	66.33	64.826	64.494	66.014	75.361
PQ561986.1_RVC/pig-wt/GER/BE41/2022/G6P21	67.007	80.592	80.592	65.13	64.384	65.378	67.048	67.642	65.16	67.232	89.27	89.005	85.471	89.623	87.73	88.387	85.382	92.003	85.328	88.687	66.471	85.215	66.851	88.415	90.655	87.65	88.448	85.892	89.768	89.133	85.388	89.76	82.984	92.127	86.966	66.791	80.697	67.322	68.106	92.127	92.127	85.281	66.672	66.35	67.702	80.77	88.26	89.67	67.358
PQ561985.1_RVC/pig-wt/GER/BE40/2022/G5P4	66.163	66.919	66.919	66.636	64.873	65.864	87.71	69.644	65.638	67.534	67.929	67.558	69.713	66.544	67.169	68.656	66.862	68.468	66.578	67.45	69.528	67.261	69.548	67.981	67.702	67.891	67.032	67.733	67.169	67.453	67.193	67.823	66.955	68.094	66.988	67.185	64.263	66.164	67.961	68.094	68.094	66.43	87.501	67.424	86.167	64.415	67.521	67.965	67.458
PQ561984.1_RVC/pig-wt/GER/BE39/2022/G6P21	68.706	80.382	80.382	65.646	65.378	65.832	67.109	68.5	65.498	68.794	88.692	88.65	86.856	90.093	87.527	88.603	85.726	99.221	85.245	88.875	67.609	85.489	68.575	88.772	90.564	87.678	87.735	86.877	89.742	88.762	85.483	89.94	83.389	92.201	87.281	67.966	79.95	66.817	68.375	92.201	92.201	86.003	67.594	67.297	69.167	80.007	88.953	89.81	68.389
PQ561983.1_RVC/pig-wt/GER/BE38/2022/G6P21	68.458	82.437	82.437	64.292	65.732	66.713	67.542	67.011	66.549	68.379	86.592	86.657	89.149	86.774	84.964	85.843	86.663	85.577	85.404	85.856	67.312	86.04	68.626	86.563	87.579	87.407	86.381	86.568	85.705	86.387	86.211	86.929	84.356	86.78	87.417	68.816	82.376	67.881	69.449	86.78	86.78	85.392	67.857	66.755	68.461	82.494	86.474	87.112	67.711
PQ561982.1_RVC/pig-wt/GER/BE127/2022/P6	86.909	67.804	67.804	81.804	78.072	78.755	68.651	80.292	68.944	91.031	69.723	69.107	68.176	68.152	67.836	68.186	69.442	69.011	67.676	68.192	71.516	69.115	80.987	68.312	69.011	68.524	69.039	68.335	67.94	69.71	69.642	69.039	67.189	69.75	68.83	91.268	67.144	66.902	70.404	69.75	69.75	68.102	67.725	67.445	67.785	67.289	69.127	69.95	88.467
PQ561981.1_RVC/pig-wt/GER/BE36/2022/G6P21	67.143	80.536	80.536	64.108	64.191	65.593	68.92	67.204	64.728	66.939	89.452	89.465	86.433	90.834	88.818	89.317	85.304	90.038	85.761	90.042	68.132	85.685	68.056	89.317	93.081	88.335	88.809	87.276	90.885	89.038	85.738	93.396	83.211	91.648	87.438	66.23	81.916	66.624	68.686	91.648	91.648	85.997	67.204	65.565	68.938	81.971	89.504	90.517	67.634
PQ561980.1_RVC/pig-wt/GER/BE35/2022/G6P21	67.469	82.902	82.902	64.047	65.155	65.612	67.665	67.913	65.209	67.249	88.975	89.326	86.644	92.504	87.984	89.954	85.671	89.581	86.045	90.22	67.295	85.874	68.598	89	91.339	88.832	89.126	87.704	90.253	88.851	85.927	90.068	83.711	90.334	87.532	68.17	82.159	68.27	68.214	90.334	90.334	85.821	67.144	66.771	68.207	82.278	88.875	90.156	67.207
PQ561979.1_RVC/pig-wt/GER/BE34/2022/G6P21	67.884	82.278	82.278	65.637	65.509	65.649	67.996	67.395	64.548	69.085	88.543	89.567	86.105	89.844	88.347	89.065	86.276	88.977	84.6	89.724	67.405	86.24	68.239	89.298	90.66	89.41	89.349	87.048	89.498	88.738	86.586	89.321	83.047	90.287	86.791	68.11	81.173	67.728	67.828	90.287	90.287	86.058	66.158	66.694	67.705	81.293	89.321	91.596	67.912
PQ561978.1_RVC/pig-wt/GER/BE137/2022/G8P21	67.808	81.894	81.894	64.308	65.927	66.065	66.413	65.854	65.804	67.421	84.981	85.465	85.167	85.879	84.221	84.88	83.909	84.052	84.119	85.714	67.584	83.732	68.777	84.47	85.649	84.568	84.994	86.882	84.607	85.902	83.664	85.376	82.122	85.815	86.028	67.579	81.775	65.956	68.191	85.815	85.815	83.541	65.78	66.295	66.112	81.768	85.517	86.803	67.804
PQ562024.1_RVC/pig-wt/GER/BE87/2023/G6P21	65.925	80.731	80.731	62.532	63.968	64.816	65.964	64.512	63.489	65.976	83.491	85.203	84.661	83.991	83.023	83.93	84.173	84.512	83.787	84.018	66.516	83.272	67.591	83.773	84.242	83.766	83.937	84.398	83.97	83.588	83.821	84.934	82.784	84.425	84.81	65.551	81.203	64.663	66.767	84.425	84.425	82.496	64.385	62.933	65.045	81.324	85.304	85.13	64.291
PQ561958.1_RVC/pig-wt/GER/BE11/2017/G6P21	67.876	83.107	83.107	67.171	66.867	66.851	68.514	68.208	66.343	68.854	90.055	90.668	87.553	90.06	89.465	90.295	87.04	89.483	85.196	90.823	67.626	87.003	69.258	89.912	91.311	90.668	89.465	88.542	90.981	89.802	87.056	90.749	83.827	90.509	88.626	69.295	82.645	68.113	69.234	90.509	90.509	85.886	67.065	67.621	68.528	82.763	89.713	99.037	68.883
PQ561957.1_RVC/pig-wt/GER/BE10/2017/G6P21	67.204	80.415	80.415	64.814	64.644	65.281	66.138	66.918	65.577	67.078	89.512	89.802	85.78	90.567	88.249	88.977	85.63	93.686	85.281	89.312	65.428	84.877	67.387	89.865	91.678	88.114	88.456	86.738	90.602	89.359	84.81	90.416	83.177	92.719	87.376	66.852	81.098	66.477	69.053	92.719	92.719	85.566	66.922	65.303	67.853	81.155	89.27	90.396	67.723
PQ561956.1_RVC/pig-wt/GER/BE8/2017/G6P6	86.544	67.147	67.147	82.592	78.231	78.389	68.745	79.457	69.605	89.543	68.844	67.92	67.51	67.563	67.32	68.116	68.17	68.723	67.144	68.581	72.408	69.039	80.965	67.83	67.746	68.83	69.119	67.731	67.792	69.929	69.416	68.002	66.965	69.449	68.985	89.227	65.734	66.518	69.318	69.449	69.449	67.873	67.46	68.237	68.422	65.961	68.898	69.282	88.156
PQ561955.1_RVC/pig-wt/GER/Beli-1/2017/G6P31	66.23	81.429	81.429	61.644	64.525	66.446	66.697	66.978	64.74	66.785	83.67	84.441	84.598	85.016	84.387	84.09	84.41	83.842	82.929	84.622	67.244	83.721	66.43	83.074	84.663	84.32	84.962	84.387	84.532	83.945	83.592	84.995	90.974	84.903	83.547	67.251	82.132	65.618	70.119	84.903	84.903	82.103	67.058	67.506	67.793	82.313	84.326	85.113	67.358
PQ561971.1_RVC/pig-wt/GER/BE27/2018/G6P21	67.092	81.782	81.782	64.425	65.649	66.55	67.83	68.191	64.81	68.17	86.918	87.501	86.093	87.501	86.416	86.527	86.276	87.297	85.406	86.877	67.65	85.78	68.879	86.527	87.735	86.929	85.993	88.612	86.686	87.329	86.422	87.469	84.682	86.65	88.387	68.391	82.639	67.329	68.586	86.65	86.65	85.904	67.084	67.092	68.056	82.645	86.438	88.232	67.196
PQ561970.1_RVC/pig-wt/GER/BE26/2018/G6P5	67.384	86.446	86.446	65.516	65.107	65.902	66.388	68.686	65.279	66.81	83.739	83.319	83.171	83.759	82.762	83.329	83.801	82.771	82.403	84.078	68.036	82.992	68.543	82.721	83.814	82.985	83.84	83.184	82.949	83.171	82.485	83.634	83.074	84.205	83.198	68.403	82.369	67.706	69.234	84.205	84.205	82.936	66.531	66.35	67.263	82.362	83.634	84.886	67.796
PQ562023.1_RVC/pig-wt/GER/BE86/2023/G6P21	67.855	81.206	81.206	63.8	65.841	65.866	66.644	66.695	64.609	66.794	84.958	85.31	84.508	84.41	84.09	84.193	84.33	83.786	82.473	85.036	65.398	84.778	67.849	83.766	84.73	84.315	85.257	84.934	84.633	85.024	84.664	84.814	82.48	84.55	85.66	67.776	80.849	65.985	68.869	84.55	84.55	83.56	66.81	65.803	67.148	80.97	84.199	85.37	67.579
PQ562022.1_RVC/pig-wt/GER/BE126/2023/P21	67.92	82.041	82.041	64.501	64.967	68.038	67.67	67.657	63.04	67.991	85.774	85.435	85.34	85.898	84.323	84.956	86.457	86.008	86.903	86.31	67.031	84.747	67.87	84.909	85.916	84.898	85.797	86.022	84.695	85.101	85.161	86.067	83.643	86.571	85.143	67.784	80.746	67.369	67.205	86.571	86.571	84.814	67.739	66.32	68.544	80.803	85.06	86.835	67.429
PQ562046.1_RVC/pig-wt/GER/BE119/2024/G1P21	67.716	83.224	83.224	65.446	66.557	65.833	68.251	67.454	64.165	67.864	84.079	85.524	85.464	85.596	84.168	85.177	85.291	85.101	84.47	85.25	66.594	84.351	67.905	84.829	85.78	86.268	85.72	87.651	85.338	85.441	84.769	85.673	82.764	86.075	86.697	68.621	81.887	68.002	67.234	86.075	86.075	85.499	67.05	65.782	69.1	81.894	85.933	86.574	66.897
PQ562045.1_RVC/pig-wt/NL/BE118/2024/G6P4	66.9	66.294	66.294	64.814	65.33	65.885	93.1	68.457	66.999	67.876	68.237	67.354	69.234	66.57	67.528	68.229	66.947	68.102	66.587	68.154	70.139	67.633	68.122	67.702	68.475	66.344	67.056	68.415	67.269	66.636	67.111	67.92	67.301	67.665	67.011	66.842	65.347	66.704	67.664	67.665	67.665	67.169	88.201	66.992	87.64	65.495	68.429	68.064	67.891
PQ562044.1_RVC/pig-wt/GER/BE115/2024/G6P21	66.576	81.293	81.293	63.028	63.663	64.775	66.874	67.413	64.87	65.957	87.071	87.53	84.902	91.518	87.373	88.021	84.459	87.798	84.952	88.542	66.636	84.337	67.022	87.39	90.224	87.548	87.912	86.228	88.733	87.631	84.33	88.762	82.764	89.247	85.874	67.442	80.609	65.75	67.963	89.247	89.247	84.626	65.246	65.172	67.951	80.731	87.657	88.399	66.837
PQ561969.1_RVC/pig-wt/GER/BE25/2018/G6P21	69.212	81.507	81.507	66.19	65.281	66.066	67.657	67.728	65.139	68.929	90.556	90.838	86.94	91.535	88.701	89.589	85.88	91.724	85.885	90.186	66.722	86.128	68.635	89.755	92.108	88.622	89.521	86.668	91.304	90.076	86.357	91.018	83.239	99.863	88.241	68.553	81.47	66.925	69.011	99.863	99.863	86.438	66.982	67.478	69.255	81.526	89.436	90.56	69.106
PQ562043.1_RVC/pig-wt/GER/BE114/2024/G6P21	68.368	81.851	81.851	64.584	64.333	65.593	67.377	66.521	64.587	66.837	85.708	84.937	85.513	85.057	84.438	84.782	83.942	84.741	84.018	84.553	67.099	83.643	68.939	84.902	85.423	84.543	85.673	84.263	85.244	85.453	83.821	85.98	82.267	84.607	86.004	68.2	82.202	65.592	66.747	84.607	84.607	83.403	65.404	65.207	67.558	82.334	84.934	85.237	65.697
PQ562042.1_RVC/pig-wt/BG/Beli-16/2024/G6P30	68.255	82.687	82.687	65.973	67.358	67.174	67.929	67.191	66.353	68.434	83.622	83.505	83.86	83.602	83.499	82.729	83.766	83.806	82.645	83.872	68.274	82.563	69.699	83.122	83.402	82.605	83.463	83.866	82.646	83.444	82.867	83.501	83.226	83.599	84.121	68.926	81.319	67.46	68.375	83.599	83.599	83.224	68.289	67.236	68.737	81.375	83.854	84.151	68.027
PQ562041.1_RVC/pig-wt/GER/BE113/2024/G6P5	65.906	86.463	86.463	63.171	62.944	65.314	64.817	66.405	65.009	65.458	82.721	82.92	82.971	82.415	81.663	82.241	83.847	82.556	81.775	83.424	66.551	81.914	67.482	81.686	83.171	82.66	82.998	83.956	81.535	83.266	81.78	83.114	82.326	83.012	83.308	65.551	81.41	65.257	68.301	83.012	83.012	82.57	64.756	66.618	67.391	81.529	82.805	83.643	65.219
PQ562040.1_RVC/pig-wt/NL/BE112/2024/G6P5	68.028	86.504	86.504	65.157	65.066	66.332	66.621	67.675	64.72	67.736	83.184	84.728	83.356	84.126	83.753	83.004	84.458	83.696	83.136	84.186	67.718	83.04	68.274	83.219	84.664	83.786	84.616	84.458	83.136	84.212	83.404	84.242	83.335	84.205	84.119	67.587	82.146	66.593	68.502	84.205	84.205	82.548	66.508	66.181	67.05	82.264	84.061	83.991	67.138
PQ562039.1_RVC/pig-wt/GER/BE111/2024/G6P21	66.169	81.628	81.628	63.323	65.378	65.263	66.095	68.29	64.66	65.961	83.896	84.994	84.429	83.903	83.322	83.855	84.747	83.705	83.479	84.282	66.274	84.301	68.575	83.609	85.107	84.646	85.477	85.167	85.083	85.245	84.416	84.604	82.847	84.76	86.29	66.109	80.875	66.469	68.936	84.76	84.76	83.033	65.515	66.564	68.229	80.996	83.705	84.741	66.836
PQ562038.1_RVC/pig-wt/NL/BE110/2024/G6P21	69.745	82.22	82.22	66.116	67.13	66.244	68.09	67.412	64.829	68.783	86.656	87.116	86.906	88.282	86.221	86.615	87.432	87.27	85.92	88.103	68.446	87.107	68.744	86.556	88.211	85.766	86.854	86.983	87.157	87.011	87.332	86.923	83.518	87.432	86.679	69.591	81.497	67.882	68.609	87.432	87.432	85.944	67.482	67.8	69.311	81.505	86.944	87.636	67.97
PQ562021.1_RVC/pig-wt/GER/BE83/2023/G5P21	67.169	80.177	80.177	65.654	65.116	65.415	67.346	67.371	63.135	67.257	82.874	83.744	83.472	82.757	83.149	82.881	84.039	83.544	82.376	83.266	66.962	84.634	67.803	83.266	83.994	83.01	82.639	83.466	83.184	83.204	84.568	83.775	81.544	84.03	83.452	67.32	77.539	63.441	67.272	84.03	84.03	82.535	65.822	65.57	67.921	77.734	83.824	84.748	66.561
PQ561977.1_RVC/pig-wt/GER/BE125/2019/P21	67.298	82.145	82.145	64.397	65.917	67.174	66.972	68.5	65.354	67.692	85.868	87.208	86.063	86.755	85.714	85.53	86.117	85.738	85.054	86.661	67.354	85.845	68.738	86.427	86.469	86.788	85.88	92.7	86.34	86.777	85.957	88.278	83.853	86.761	87.281	67.981	82.41	66.971	68.685	86.761	86.761	88.397	66.982	66.289	68.079	82.416	86.977	88.227	67.86
PQ562020.1_RVC/pig-wt/SK/BE78/2023/G9P4	67.326	67.185	67.185	65.363	64.442	66.734	90.697	67.234	67.613	67.269	66.963	66.354	68.658	66.259	67.072	67.245	67.16	67.876	67.354	67.015	68.95	67.027	68.494	66.475	68.026	66.482	66.749	67.513	66.733	67.095	66.575	66.551	66.903	67.056	67.392	65.599	65.643	67.391	68.14	67.056	67.056	66.707	86.889	65.668	86.255	65.791	67.011	67.458	66.749
PQ561953.1_RVC/pig-wt/GER/BE3/2016/G6P21	66.055	81.011	81.011	63.305	64.343	65.107	65.956	65.547	62.394	66.438	87.203	86.58	84.493	86.287	85.429	86.998	84.837	85.382	84.269	85.945	65.587	85.369	67.609	86.893	86.713	85.778	85.489	87.444	86.117	86.766	85.363	85.691	82.714	86.433	88.165	66.353	80.39	66.055	66.952	86.433	86.433	85.4	65.729	64.846	67.293	80.447	85.938	86.998	66.63
PQ562019.1_RVC/pig-wt/GER/BE75/2023/G6P21	67.86	80.963	80.963	64.539	64.625	65.561	67.868	67.863	64.067	67.061	88.926	89.098	85.554	89.534	87.938	88.949	86.117	89.287	84.477	88.893	66.708	86.888	68.036	89.256	90.408	88.142	89.103	86.105	91.004	88.104	86.602	89.839	83.376	90.695	86.924	67.83	80.292	68.235	69.019	90.695	90.695	84.317	66.75	65.556	68.259	80.413	88.747	89.432	67.768
PQ562018.1_RVC/pig-wt/GER/BE74/2023/G6P21	67.68	82.167	82.167	64.989	65.736	65.996	68.273	69.229	65.478	67.523	89.159	89.283	85.885	91.121	88.514	89.3	85.643	89.839	85.896	89.733	68.65	85.595	69.066	89.385	92.325	88.255	89.406	87.082	90.795	88.519	85.352	91.975	84.097	90.709	87.645	68.071	81.083	68.044	67.936	90.709	90.709	85.376	67.212	66.361	68.751	81.14	89.635	90.467	67.342
PQ562017.1_RVC/pig-wt/GER/BE73/2023/G6P21	67.307	80.658	80.658	64.341	64.018	65.681	69.061	67.136	64.798	66.714	89.558	89.461	86.31	90.831	88.926	89.312	85.177	90.089	86.109	90.147	68.14	85.679	68.064	89.312	93.181	88.443	88.804	87.271	90.989	89.033	85.732	93.496	83.204	91.645	87.548	66.161	81.656	66.539	68.544	91.645	91.645	85.992	67.348	65.417	68.931	81.712	89.5	90.513	67.412
PQ562016.1_RVC/pig-wt/GER/Beli-12/2023/G5P38	85.243	66.883	66.883	83.984	76.28	77.233	68.16	80.209	68.42	83.472	67.709	66.529	66.479	65.897	67.71	66.57	67.251	67.907	66.444	68.125	72.793	66.693	80.965	67.52	67.07	67.339	67.086	66.933	67.512	68.453	66.624	67.786	66.068	67.982	67.118	83.452	65.297	66.709	69.836	67.982	67.982	66.621	66.863	66.055	68.369	65.446	67.786	68.797	83.005
PQ561952.1_RVC/pig-wt/GER/BE2/2016/G5P4	68.441	67.746	67.746	64.681	66.118	65.988	90.095	69.285	66.767	69.455	68.715	68.274	68.737	67.331	68.446	69.434	66.938	68.701	67.425	68.678	70.559	67.951	68.554	68.228	69.012	68.454	68.492	68.953	67.722	68.379	67.808	67.482	68.041	67.678	67.634	68.056	65.572	67.898	68.593	67.678	67.678	66.168	87.552	66.304	87.454	65.641	68.357	69.11	68.357
PQ561951.1_RVC/pig-wt/GER/BE1/2016/G6P21	68.781	81.267	81.267	65.973	65.141	65.771	67.581	67.286	64.979	68.192	90.237	90.846	86.777	91.542	88.87	89.653	86.01	91.724	85.66	89.975	66.039	86.187	68.052	90.202	92.009	88.406	89.308	86.446	91.632	89.81	86.416	91.125	83.499	99.037	87.616	68.343	81.548	67.078	68.877	99.037	99.037	86.215	67.058	66.871	69.034	81.605	89.666	90.459	69.269
PQ562015.1_RVC/pig-wt/GER/BE72/2023/G6P21	65.44	81.011	81.011	61.706	64.201	64.564	66.912	65.248	64.378	66.3	83.574	84.012	83.348	83.889	83.107	83.224	83.902	84.349	84.766	83.609	65.288	83.957	66.988	82.913	84.202	83.527	84.08	84.466	84.114	83.1	84.317	84.119	81.877	84.687	85.01	67.144	80.891	64.797	65.834	84.687	84.687	83.143	65.843	64.22	67.019	81.076	83.936	84.836	65.229
PQ562014.1_RVC/pig-wt/GER/BE71/2023/G6P21	67.563	82.451	82.451	64.689	65.612	66.705	67.966	67.643	64.529	68.486	85.731	87.25	86.046	87.433	85.933	85.868	86.111	86.004	85.167	87.156	66.979	86.602	68.999	86.877	87.438	87.129	87.034	93.362	87.37	87.568	86.83	87.469	83.908	86.976	87.266	68.41	82.714	67.194	69.109	86.976	86.976	88.72	68.056	66.48	68.461	82.721	87.536	88.326	68.366
PQ562012.1_RVC/pig-wt/GER/BE124/2023/P21	67.35	81.627	81.627	64.492	65.691	65.634	68.176	66.894	65.762	66.155	85.492	84.837	88.664	85.797	84.201	85.379	84.783	85.423	84.066	84.924	65.989	85.304	67.997	85.69	86.276	85.513	86.217	85.778	85.432	85.999	85.655	85.423	82.107	85.981	85.981	67.273	80.963	66.03	68.25	85.981	85.981	84.695	68.551	66.326	67.965	81.019	84.896	87.192	67.147
PQ562011.1_RVC/pig-wt/GER/BE123/2023/P6	88.034	67.639	67.639	82.652	77.475	77.931	67.92	80.437	68.263	90.869	68.741	69.018	67.095	67.377	66.673	67.549	68.004	69.006	67.358	68.702	71.73	68.801	80.41	67.647	67.943	68.567	68.124	68.004	67.624	70.123	69.032	67.594	66.152	69.215	67.988	91	66.298	66.533	70.509	69.215	69.215	68.132	67.301	67.327	67.072	66.445	68.723	69.929	89.176
PQ562010.1_RVC/pig-wt/GER/BE122/2023/P21	68.564	82.826	82.826	66.043	65.691	66.282	67.261	67.871	65.17	69.382	87.222	87.964	87.134	87.642	86.323	86.832	87.876	86.918	86.433	87.699	66.791	87.092	67.786	86.89	87.98	86.527	87.417	87.719	86.966	87.584	87.376	87.092	84.174	87.876	87.475	69.449	81.683	66.763	68.366	87.876	87.876	85.856	67.331	67.029	67.822	81.69	87.045	88.135	67.667
PQ562009.1_RVC/pig-wt/GER/Beli-10/2023/G5P36	76.961	66.248	66.248	75.18	82.147	82.154	65.988	76.005	67.565	76.382	65.043	65.235	65.63	65.393	65.22	65.355	66.23	64.541	64.676	66.385	71.141	65.742	75.547	64.795	64.724	66.308	64.1	66.032	65.482	65.387	65.751	66.083	64.726	64.781	64.724	76.669	66.001	65.803	69.673	64.781	64.781	65.858	65.346	65.995	65.971	66.071	65.159	66.412	75.013
PQ562008.1_RVC/pig-wt/GER/BE69/2023/G6P21	67.101	81.824	81.824	63.824	64.313	65.155	65.423	64.792	65.03	66.567	84.849	84.445	84.18	83.896	82.88	84.276	84.741	84.598	83.301	84.202	66.03	83.486	67.71	83.355	84.934	83.335	83.916	84.741	83.752	84.591	83.541	84.598	82.055	84.572	85.697	66.44	80.493	65.072	68.384	84.572	84.572	83.459	64.968	66.771	66.716	80.615	84.186	85.07	66.309
PQ562007.1_RVC/pig-wt/GER/BE121/2023/P20	75.471	64.414	64.414	73.991	80.175	80.323	65.527	76.074	67.43	75.152	65.015	64.403	66.248	65.602	63.968	65.007	64.976	63.806	64.262	64.644	69.914	64.171	76.202	64.08	65.472	65.754	63.52	64.954	63.887	64.903	64.1	66.04	65.256	65.107	64.413	74.838	63.204	65.163	68.888	65.107	65.107	63.47	64.611	66.372	65.103	63.276	65.369	65.639	75.23
PQ562006.1_RVC/pig-wt/GER/BE65/2023/G6P21	67.631	80.544	80.544	65.297	64.605	65.466	66.647	67.173	62.754	67.719	84.553	84.741	83.52	85.59	83.431	84.1	83.835	85.024	84.514	83.548	66.042	85.095	68.456	84.295	84.867	84.174	83.787	86.89	84.928	84.645	84.91	85.31	80.707	85.299	85.429	67.631	80.015	65.854	67.377	85.299	85.299	85.732	66.595	64.427	67.61	80.024	84.808	85.268	67.429
PQ561954.1_RVC/pig-wt/GER/BE4/2017/G5P6	85.725	66.678	66.678	81.631	76.397	78.664	67.588	79.753	68.507	85.089	68.401	67.848	68.047	66.566	66.575	67.432	67.185	68.115	66.082	67.76	71.31	67.415	81.602	67.073	67.202	67.105	67.158	67.448	65.879	68.391	67.576	66.927	65.758	67.568	67.616	85.101	66.739	66.314	70.398	67.568	67.568	66.177	67.949	67.721	66.66	66.961	66.883	67.956	83.602
PQ561968.1_RVC/pig-wt/GER/BE22/2018/G6P21	68.406	82.222	82.222	65.332	65.225	65.681	68.379	68.752	65	68.327	90.594	91.354	87.485	92.774	89.567	90.722	86.093	90.392	86.438	90.777	67.668	86.117	69.273	90.769	94.039	89.645	90.22	87.814	92.3	90.443	86.287	93.394	84.327	92.783	88.269	67.418	82.069	67.369	68.258	92.783	92.783	86.486	67.024	66.24	68.693	82.125	90.633	91.568	68.283
PQ561967.1_RVC/pig-wt/GER/BE21/2018/G6P21	68.036	80.439	80.439	65.104	64.635	65.57	68.237	67.336	65.11	67.744	89.812	90.329	86.586	89.521	88.958	89.789	86.015	88.799	84.795	94.899	67.176	86.813	67.099	89.623	90.769	88.701	89.618	87.417	90.371	89.558	86.749	90.738	83.376	90.013	86.604	67.594	81.955	65.985	69.316	90.013	90.013	85.892	67.51	67.41	68.626	82.074	90.622	90.811	67.928
PQ562036.1_RVC/pig-wt/GER/BE134/2023/P35	64.178	66.222	66.222	64.588	64.673	65.255	68.005	67.061	65.851	64.376	65.469	65.715	66.466	66.535	65.389	65.759	67.293	66.222	65.293	64.11	69.1	65.474	68.167	65.243	66.939	66.33	65.328	66.63	64.81	66.013	65.403	65.662	65.23	66.144	65.522	65.478	66.047	84.071	67.657	66.144	66.144	64.689	67.071	65.9	66.295	66.039	65.696	67.469	64.357
PQ562013.1_RVC/pig-wt/GER/Beli-11/2023/G17P35	66.437	67.438	67.438	65.839	66.369	66.462	65.93	67.649	65.802	65.574	66.404	66.955	66.178	66.795	66.638	66.752	67.377	66.76	65.363	66.178	69.018	66.648	68.039	65.731	66.854	66.244	66.992	67.301	65.759	67.155	65.871	65.398	66.387	66.527	66.064	67.585	67.14	83.65	68.56	66.527	66.527	65.003	66.839	65.658	66.673	67.209	66.376	67.691	67.113
PQ561976.1_RVC/pig-wt/GER/Beli-6/2019/G19P34	67.11	66.89	66.89	64.685	66.419	65.429	67.4	68.966	67.376	66.706	67.675	66.777	68.411	67.097	65.969	66.631	66.657	66.579	66.825	66.543	68.636	66.7	68.377	67.329	67.812	67.576	66.518	67.337	66.674	67.835	66.238	67.492	65.81	66.846	66.817	65.806	67.025	89.87	69.061	66.846	66.846	66.994	66.797	65.603	66.45	67.017	67.14	67.147	66.567
MK953048.1_RVC/Pig-wt/ESP/C375/2017/GXP5	71.157	72.742	72.742	68.878	72.216	71.66	67.031	70.96	64.455	70.304	77.267	77.38	77.607	77.236	76.28	77.169	75.187	76.52	73.982	75.787	67.715	75.125	71.809	76.072	77.163	76.368	76.989	77.402	77.056	77.512	75.201	77.134	73.513	77.791	77.398	70.963	73.192	64.594	66.967	77.791	77.791	75.855	65.752	64.638	66.138	73.325	76.507	78.077	70.467
KX362446.1_RVC/Pig-wt/VNM/12129_51/VP4_c1	79.56	67.132	67.132	76.714	76.368	76.064	68.024	78.555	69.254	79.153	68.005	67.601	68.673	67.981	66.292	67.812	67.261	68.247	66.671	68.373	72.348	67.533	80.698	68.207	68.08	67.802	66.74	67.414	68.096	66.885	67.997	67.826	68.091	68.992	68.157	79.266	65.633	66.9	69.787	68.992	68.992	68.059	66.423	66.524	67.664	65.623	67.158	69.177	77.117
MT771519.1_RVC/Pig-wt/USA/NE_5735/2013	67.116	66.248	66.248	66.658	64.771	64.414	67.452	67.649	65.881	66.667	65.969	66.832	67.401	66.501	66.013	66.257	66.248	66.715	65.915	65.266	68.174	64.922	66.924	64.81	66.343	66.12	66.437	66.431	65.776	65.583	65.012	66.282	65.22	66.732	65.969	66.744	66.601	83.55	67.977	66.732	66.732	65.703	67.239	64.919	67.405	66.67	65.688	66.646	66.837
KM099260.1_RVC/Pig-wt/CZE/P141/2010	66.012	81.453	81.453	64.033	64.181	64.342	67.808	66.021	64.478	66.456	85.012	84.826	85.483	84.404	83.04	85.066	84.579	84.253	83.122	84.26	67.155	83.827	67.69	83.066	85.559	84.706	84.093	84.505	83.664	84.658	83.821	84.399	82.549	84.736	85.488	66.73	80.501	66.786	67.783	84.736	84.736	83.157	65.793	65.791	67.822	80.573	85.036	86.142	65.585
KM099263.1_RVC/Pig-wt/CZE/P303/2011	76.924	65.584	65.584	75.422	82.217	82.178	66.33	76.909	67.453	77.793	65.542	65.415	66.282	65.475	65.403	65.296	65.959	64.403	64.776	65.491	70.957	65.466	77.474	65.056	65.76	66.644	64.121	65.996	65.346	65.412	65.475	66.73	65.446	65.597	66.326	76.968	65.405	65.383	68.742	65.597	65.597	66.196	65.564	65.854	66.512	65.475	65.085	66.36	76.319
KM099264.1_RVC/Pig-wt/CZE/P44/2013	74.755	67.516	67.516	73.281	79.267	78.47	66.261	74.304	65.749	74.729	68.806	68.023	69.57	69.718	68.143	69.554	67.574	67.355	67.582	67.523	68.564	68.418	75.513	66.981	68.563	68.227	68.37	69.147	68.261	68.529	68.427	68.672	67.458	69.269	68.864	74.969	66.649	65.492	67.928	69.269	69.269	67.83	65.155	66.242	66.273	66.639	68.295	68.839	74.07
KM099262.1_RVC/Pig-wt/CZE/P9/2011	67.333	67.736	67.736	64.737	67.099	67.128	66.702	68.577	66.756	65.81	66.768	66.543	67.389	67.191	66.968	67.576	67.122	68.343	66.448	66.448	67.126	65.355	68.853	67.097	67.001	66.187	65.688	66.579	66.065	67.208	65.204	66.785	66.301	67.752	66.021	66.782	66.638	80.172	68.39	67.752	67.752	65.275	66.863	63.455	66.504	66.707	66.083	66.804	65.828
KM099261.1_RVC/Pig-wt/CZE/P8/2011	67.11	67.591	67.591	64.506	67.03	67.136	66.555	68.509	66.512	65.582	66.621	66.474	67.321	67.106	66.898	67.507	67.053	68.26	66.379	66.379	66.98	65.285	68.786	67.028	66.915	66.117	65.618	66.665	66.056	66.984	65.134	66.699	66.387	67.668	65.952	66.635	66.724	80.165	68.381	67.668	67.668	65.204	66.716	63.302	66.356	66.793	66.013	66.735	65.758
KJ814470.1_RVC/Pig-wt/KOR/07-74-11/2007/G1PX	78.677	67.719	67.719	76.123	72.629	73.329	80.017	76.051	66.815	79.691	68.533	67.756	69.233	67.923	67.613	68.18	67.84	68.533	67.635	68.6	71.903	68.065	76.966	68.014	68.262	68.194	67.354	68.742	67.491	68.568	68.669	68.588	68.082	68.607	67.551	79.472	66.316	69.034	70.379	68.607	68.607	66.857	77.922	65.985	79.06	66.463	68.635	69.841	79.026
KJ814468.1_RVC/Pig-wt/KOR/06-144-2/2006/G3PX	69.89	68.418	68.418	68.081	67.843	68.642	68.39	70.812	71.304	70.112	68.206	68.441	68.952	68.53	68.298	69.222	67.994	68.974	67.389	68.622	78.163	66.742	71.669	68.242	67.501	69.454	68.086	68.373	68.449	68.214	66.673	69.332	67.841	68.282	67.028	70.637	66.431	77.482	72.236	68.282	68.282	66.802	66.96	68.886	68.104	66.422	68.657	68.712	70.185
KJ814474.1_RVC/Pig-wt/KOR/2478/2012/GXPX	78.234	66.133	66.133	76.584	74.477	75.757	69.559	75.913	70.824	80.03	66.524	66.809	68.368	67.075	65.891	66.851	67.161	68.286	66.178	66.645	77.433	67.787	77.476	66.628	66.326	67.43	66.012	67.635	66.326	67.246	67.643	67.499	66.602	66.758	66.841	80.615	66.324	68.256	72.153	66.758	66.758	67.201	69.014	67.905	69.266	66.316	66.902	68.473	78.441
KJ814475.1_RVC/Pig-wt/KOR/2885/2012/G7PX	78.674	65.145	65.145	75.207	82.811	83.207	66.41	77.533	68.789	78.079	65.501	65.394	66.224	66.864	64.743	66.067	64.985	65.853	62.952	66.251	71.036	64.885	77.23	65.114	66.425	65.983	66.321	66.485	65.72	66.096	65.295	66.052	64.583	66.226	64.964	77.642	63.822	65.063	69.557	66.226	66.226	65.45	65.97	65.571	65.79	63.893	66.026	67.494	77.59
KJ814476.1_RVC/Pig-wt/KOR/1027/2012/G7PX	73.632	64.163	64.163	71.808	74.797	76.114	67.433	72.903	65.736	73.376	64.7	63.132	64.759	64.253	63.409	63.991	64.848	64.664	63.48	64.068	70.191	64.805	72.326	62.301	63.389	64.149	65.176	65.44	62.895	65.009	64.894	64.479	64.546	64.182	64.256	74.784	64.664	72.931	67.542	64.182	64.182	64.072	67.929	65.125	66.499	64.735	64.318	65.308	73.563
KJ814472.1_RVC/Pig-wt/KOR/06-268-2/2006/GXPX	77.185	78.21	78.21	73.407	69.866	71.53	65.702	73.136	67.3	77.303	77.914	78.797	77.218	77.697	78.229	78.628	77.729	78.542	77.697	78.523	69.037	77.781	73.996	76.869	77.345	78.052	78.672	78.906	76.199	78.561	78.104	77.466	76.047	78.777	76.824	77.891	75.647	65.745	68.793	78.777	78.777	77.565	67.144	66.511	66.25	75.708	79.041	78.601	76.24
KJ814473.1_RVC/Pig-wt/KOR/07-109-12/2007/G6PX	69.853	75.171	75.171	67.491	68.832	68.95	69.523	70.321	70.736	70.447	72.901	72.784	73.175	73.784	72.486	72.694	74.949	72.43	72.311	72.855	79.901	73.15	70.564	72.874	73.771	72.674	72.935	72.99	71.773	73.3	72.296	73.325	73.684	72.969	73.33	70.418	73.6	68.502	74.085	72.969	72.969	72.06	68.685	69.169	69.468	73.733	72.898	72.783	69.761
KP988016.1_RVC/Dog-wt/HUN/174/2012/G10P8	67.989	64.986	64.986	64.548	66.61	68.02	67.114	68.381	67.84	68.182	66.251	65.477	66.199	65.659	65.407	65.904	66.068	66.577	62.084	64.959	69.708	66.19	68.78	65.184	65.861	64.579	64.692	64.607	63.373	66.337	65.1	64.932	65.152	65.929	66.701	67.043	64.695	66.029	68.069	65.929	65.929	64.026	68.286	66.065	66.755	64.686	64.508	66.121	66.954
AB874626.1_Y/2/04	68.972	67.98	67.98	69.443	69.451	70.125	68.546	70.919	70.13	70.881	68.497	68.143	68.582	67.137	67.613	68.354	66.874	68.417	65.337	67.332	71.52	67.922	71.574	67.116	67.729	67.734	67.42	68.458	67.98	69.163	67.835	67.959	67.011	68.476	67.206	70.35	65.189	68.485	70.666	68.476	68.476	67.999	69.404	67.05	68.247	65.178	67.303	67.584	70.097
AB874625.1_Y/1/04	68.972	67.98	67.98	69.443	69.451	70.125	68.546	70.919	70.13	70.881	68.497	68.143	68.582	67.137	67.613	68.354	66.874	68.417	65.337	67.332	71.52	67.922	71.574	67.116	67.729	67.734	67.42	68.458	67.98	69.163	67.835	67.959	67.011	68.476	67.206	70.35	65.189	68.485	70.666	68.476	68.476	67.999	69.404	67.05	68.247	65.178	67.303	67.584	70.097
AB905244.1_87-I4	81.649	68.175	68.175	79.361	78.68	78.395	68.739	85.542	69.861	81.943	68.056	67.88	68.59	68.393	67.422	68.51	67.405	68.985	66.877	68.769	72.073	68.984	82.645	68.124	69.838	68.337	68.702	68.072	67.905	68.932	68.618	68.479	68.401	68.747	67.422	81.845	66.731	68.57	71.975	68.747	68.747	67.583	66.563	68.785	68.946	66.876	68.269	69.744	80.561
AB905242.1_86-K5	81.341	67.956	67.956	79.692	78.162	77.433	69.13	85.607	69.74	82.151	67.575	67.49	68.448	68.385	66.021	68.048	67.55	68.977	66.731	68.523	72.037	68.242	83.033	67.448	69.17	68.029	68.096	67.761	67.363	68.179	68.25	68.171	67.728	68.814	67.108	82.351	65.651	68.947	71.817	68.814	68.814	67.269	67.054	68.461	69.336	65.799	67.961	69.517	80.824
AB905250.1_105-4	65.969	82.596	82.596	64.189	64.188	64.453	65.678	66.13	63.052	66.116	83.319	83.684	82.37	84.614	82.927	83.279	83.381	82.33	82.193	83.341	66.736	83.362	67.736	82.355	83.657	83.582	82.913	84.269	83.257	82.622	83.664	83.746	83.224	83.301	83.964	66.932	80.055	66.523	66.353	83.301	83.301	81.973	65.465	65.163	65.762	80.178	84.126	84.263	66.036
AB905249.1_93-Z4	66.57	82.949	82.949	64.402	64.846	64.766	66.233	66.336	63.537	66.423	83.359	83.97	82.473	84.533	83.03	83.319	83.731	82.244	82.234	83.429	67.422	83.355	67.804	82.505	84.005	83.868	83.202	84.432	83.655	82.662	83.657	83.862	83.698	83.155	84.005	67.309	80.34	67.056	66.971	83.155	83.155	82.755	65.79	65.205	66.085	80.462	84.045	84.425	66.42
AB905234.1_CJ16-4	71.062	66.786	66.786	68.418	68.41	68.251	68.055	70.182	76.56	68.944	66.542	66.65	67.754	66.531	66.659	65.901	67.338	66.307	66.08	66.552	76.125	67.474	71.706	65.859	66.011	66.393	65.395	67.51	65.673	66.708	66.864	66.326	66.523	66.699	65.154	69.094	64.887	67.558	83.134	66.699	66.699	65.063	67.193	66.413	69.289	64.957	65.556	66.708	70.294
KJ814471.1_RVC/Pig-wt/KOR/08-148-2/2008/GXPX	85.92	65.521	65.521	82.452	77.348	78.993	68.71	80.146	67.706	86.193	68.223	66.814	66.635	66.617	66.542	66.855	67.401	67.876	67.119	66.809	70.535	67.75	81.797	65.928	66.973	66.981	66.29	67.554	66.47	67.612	67.911	67.62	64.657	67.478	66.93	86.463	65.76	66.208	68.681	67.478	67.478	66.844	67.414	65.877	67.031	65.83	67.237	68.458	85.117
AB905239.1_CJ49-4	87.678	67.732	67.732	83.136	78.812	79.787	68.664	81.817	69.263	87.287	68.773	68.072	68.496	67.648	66.568	68.569	67.333	69.234	67.314	68.135	72.089	67.868	81.926	66.602	68.293	68.614	67.916	68.489	67.503	69.562	68.33	68.458	65.888	69.011	69.067	87.773	65.472	67.25	71.269	69.011	69.011	67.923	68.65	68.527	68.561	65.542	67.931	69.448	86.29
AB905236.1_CJ31-6	86.459	67.203	67.203	82.292	77.355	79.194	68.209	80.967	68.879	86.86	68.636	68.233	67.979	67.271	66.419	67.969	67.434	68.367	68.525	68.072	71.984	68.258	82.483	66.451	67.775	68.33	66.946	67.357	67.434	68.855	68.644	67.639	65.31	68.275	67.808	86.719	66.308	67.8	71.277	68.275	68.275	68.496	67.726	67.632	67.558	66.377	68.036	68.944	85.262
KJ814469.1_RVC/Pig-wt/KOR/07-60-4/2007/G6PX	66.077	85.724	85.724	64.901	64.786	65.723	66.016	65.702	64.819	67.121	83.15	83.841	82.826	82.985	82.211	83.294	84.314	82.048	82.867	83.356	67.583	82.992	66.434	82.374	83.534	83.518	84.17	84.119	82.037	83.444	83.294	82.86	82.805	83.486	83.287	67.875	81.275	66.244	68.317	83.486	83.486	82.826	65.664	64.768	67.51	81.395	83.66	83.65	66.558
AB905237.1_CJ32-3	66.437	85.696	85.696	65.183	65.235	66.533	64.435	66.229	65.623	67.563	82.369	82.819	80.819	82.376	81.229	81.824	82.867	80.936	80.83	82.438	66.103	81.275	67.482	81.712	82.132	81.978	82.02	82.292	81.754	82.041	81.218	82.013	81.165	82.893	82.396	68.316	80.41	65.8	67.804	82.893	82.893	80.963	65.416	67.363	66.887	80.531	81.48	82.674	67.18
AB905233.1_CJ13-6	66.979	86.937	86.937	65.69	64.666	65.899	66.112	67.059	66.283	68.056	83.779	83.486	82.389	82.611	82.241	82.687	84.387	83.169	81.943	83.602	68.112	82.159	68.199	82.95	83.792	83.689	83.512	83.198	83.792	83.211	81.645	84.386	82.541	83.634	83.054	68.042	80.439	66.808	67.068	83.634	83.634	81.757	65.347	65.713	67.28	80.431	83.059	84.368	67.352
AB905232.1_CJ10-1	67.461	86.351	86.351	65.139	64.139	64.583	66.664	67.117	65	67.964	82.943	82.456	81.326	81.948	81.126	81.869	82.743	81.556	81.768	82.998	66.757	81.795	68.274	81.787	82.319	81.851	82.722	82.415	81.701	82.494	81.533	82.514	81.431	81.858	83.143	67.342	80.615	65.792	67.607	81.858	81.858	81.977	66.375	65.963	66.979	80.607	82.216	82.86	67.429
AB905231.1_CJ3-6	65.81	87.083	87.083	64.793	65.355	65.713	65.277	67.03	65.329	67.052	84.004	83.773	82.304	83.026	82.471	83.226	84.126	82.591	82.473	83.888	68.494	82.311	68.476	82.43	83.821	83.67	83.554	82.677	83.219	82.694	81.925	83.396	81.95	83.981	83.589	67.807	81.887	66.492	68.96	83.981	83.981	81.862	65.615	65.877	67.237	82.006	83.224	83.923	67.035
AB905251.1_134-9	65.041	85.524	85.524	64.014	64.724	64.039	65.613	66.9	65.18	67.905	82.535	82.701	81.515	83.101	82.299	81.676	82.222	81.458	80.842	82.528	67.266	81.188	67.658	82.417	82.535	81.817	82.438	82.333	82.062	83.052	81.372	82.153	81.921	82.139	82.376	66.745	80.951	65.55	67.507	82.139	82.139	81.324	66.421	65.795	66.324	81.007	82.776	82.764	66.136
AB905241.1_86-H5	68.247	87.255	87.255	65.111	65.551	66.143	67.015	68.048	65.998	67.684	82.292	82.929	82.236	82.736	81.929	82.501	83.211	81.985	81.943	83.169	68.029	82.334	68.717	82.264	83.299	83.256	82.507	83.198	82.618	82.09	82.202	83.299	81.977	83.507	82.369	68.275	81.34	67.681	67.557	83.507	83.507	81.999	66.999	67.212	68.811	81.396	82.249	83.218	67.052
LC122590.1_RVC/Pig-wt/Tochigi-1-1/2015/G9P4	67.365	66.475	66.475	65.232	65.024	66.681	86.801	68.628	67.067	67.793	68.342	67.501	69.985	67.637	68.116	68.303	67.89	67.89	67.67	69.42	70.219	67.801	67.755	68.152	69.674	68.169	66.818	69.468	67.34	67.322	67.581	68.596	67.618	68.267	67.694	66.85	66.79	66.965	69.495	68.267	68.267	67.746	85.903	67.471	83.902	66.858	67.981	69.11	68.169
LC122611.1_RVC/Pig-wt/Tottori-KT01/2015/G13P4	68.314	66.947	66.947	66.512	66.325	67.332	86.399	68.235	64.501	68.364	66.724	66.016	68.102	65.525	66.138	66.93	66.982	66.371	66.621	66.621	69.896	66.199	70.462	66.681	66.647	66.008	65.511	67.245	66.025	65.538	66.826	66.311	66.999	66.834	66.647	68.199	65.338	67.11	66.413	66.834	66.834	67.297	85.54	67.198	83.647	65.486	66	66.177	68.033
AB905240.1_CJ59-32	67.013	65.446	65.446	64.012	65.286	66.308	88.468	67.454	63.695	66.664	66.475	65.227	67.71	65.683	66.492	66.466	66.69	66.007	66.621	66.448	68.818	66.449	67.268	65.267	66.939	66.147	65.395	66.241	66.319	65.363	66.689	65.59	66.457	65.632	66.259	66.216	64.203	66.412	67.173	65.632	65.632	66.117	88.206	65.364	85.262	64.354	65.608	66.177	67.883
AB905238.1_CJ33-5	67.924	66.578	66.578	65.805	65.521	66.522	93.262	68.252	65.913	69.107	68.783	67.754	69.713	67.357	68.379	68.775	67.518	67.973	67.678	69.16	69.65	68.244	67.723	67.646	69.535	67.634	68.514	68.214	68.424	67.725	67.801	68.169	67.778	68.663	67.778	67.414	64.985	67.611	68.037	68.663	68.663	67.569	88.738	67.122	88.135	65.134	68.751	68.536	69.047
AB905235.1_CJ27-1	66.464	66.475	66.475	66.818	64.98	67.289	85.772	69.68	65.84	67.823	68.938	68.049	69.985	68.708	69.188	69.535	67.646	69.455	69.005	70.005	69.533	68.251	68.099	68.753	69.614	69.121	67.845	68.641	68.79	67.338	67.959	69.054	67.22	69.455	67.861	67.597	67.201	67.246	68.636	69.455	69.455	68.033	84.254	67.513	84.01	67.285	69.04	69.919	69.173
AB905248.1_93-H5	67.106	65.991	65.991	65.883	65.328	66.796	92.501	68.7	66.816	68.289	67.414	66.19	69.507	66.638	67.445	68.297	67.414	67.277	67.346	68.147	69.768	67.898	68.902	67.45	68.019	67.633	66.138	67.808	66.801	66.858	67.377	66.988	67.201	66.818	67.43	66.862	66.242	67.033	69.057	66.818	66.818	66.776	87.867	68.023	88.155	66.388	66.697	68.056	67.626
AB905247.1_91-H5	67.523	66.475	66.475	65.919	65.398	67.111	93.417	69.343	66.961	68.551	68.596	68.079	69.1	67.913	68.994	68.574	68.056	68.521	67.474	68.946	69.114	68.13	69.614	68.737	69.04	68.57	67.785	69.275	68.656	68.048	67.687	68.34	67.558	68.087	67.437	67.526	65.511	67.939	68.028	68.087	68.087	67.654	87.417	67.417	88.319	65.581	68.86	69.079	68.357
AB905246.1_91-G10	67.742	66.31	66.31	65.988	65.31	67.179	93.267	69.556	66.66	68.768	68.588	67.921	68.946	67.905	68.987	68.417	67.898	68.364	67.466	68.79	68.958	68.123	69.752	68.581	68.886	68.266	67.626	68.973	68.648	67.891	67.83	68.184	67.322	67.929	67.43	67.746	65.344	67.495	67.789	67.929	67.929	67.51	87.366	67.197	88.042	65.414	68.705	68.775	68.349
AB905245.1_91-G7	67.674	66.397	66.397	65.919	65.398	67.264	93.32	69.49	66.825	68.701	68.67	68.004	69.026	67.989	69.067	68.499	67.83	68.446	67.55	68.871	69.114	68.056	69.818	68.663	68.967	68.347	67.71	69.054	68.73	67.973	67.762	68.266	67.406	68.012	67.361	67.678	65.432	67.638	67.951	68.012	68.012	67.594	87.428	67.266	88.103	65.502	68.786	68.857	68.432
AB905243.1_87-G2	66.532	66.834	66.834	65.613	64.268	65.658	86.678	68.709	67.706	67.816	68.624	67.277	69.827	68.543	67.589	69.268	68.312	68.994	68.482	69.694	70.111	68.873	69.038	68.528	70.386	69.453	67.513	68.638	68.92	67.927	68.879	69.989	67.876	69.214	67.784	67.77	66.652	66.942	69.839	69.214	69.214	68.424	84.87	67.994	85.139	66.798	68.368	70.189	68.34
LC122622.1_RVC/Pig-wt/Ishi-1/2015/G13P4	67.494	65.255	65.255	64.717	65.53	66.256	99.319	68.351	67.212	68.237	68.684	67.261	69.367	66.784	67.816	67.838	67.237	67.634	67.032	69.107	70.139	68.368	68.613	68.663	69.054	67.687	68.102	68.251	68.536	67.838	68.226	68.651	66.733	67.876	66.919	67.513	65.25	67.57	68.161	67.876	67.876	66.922	88.715	67.349	88.654	65.399	68.933	69.535	68.251
AB874629.1_Y/10	67.142	65.936	65.936	65.852	66.551	67.85	66.372	68.406	68.585	68.853	66.412	68.283	67.303	66.084	65.797	65.961	65.797	66.6	64.745	66.264	69.6	66.433	69.75	66.2	67.621	66.931	67.467	67.352	65.754	67.843	66.285	66.63	65.95	67.119	66.728	68.387	65.888	67.05	68.388	67.119	67.119	64.945	66.614	65.968	66.355	65.957	66.06	67.729	68.509
AB874628.1_Y/08	68.366	66.649	66.649	66.522	66.94	67.944	66.824	68.615	69.02	69.196	66.884	68.813	67.922	66.164	66.195	66.2	65.957	67.225	65.15	66.816	70.232	66.747	69.955	66.359	68.005	67.318	67.775	66.962	66.549	68.072	66.6	67.021	66.549	67.584	66.903	68.426	66.6	67.443	69.336	67.584	67.584	65.27	66.115	65.984	67.273	66.59	66.61	67.959	68.625
AB874627.1_Y/3/04	68.346	66.015	66.015	66.659	67.018	68.383	66.609	68.138	69.658	69.87	67.196	68.662	67.458	66.402	66.433	66.359	66.057	67.07	65.15	66.894	70.453	66.904	70.381	66.359	67.621	66.913	67.852	67.274	66.312	67.919	66.836	67.099	67	67.371	67.291	68.826	67.148	67.166	68.615	67.371	67.371	65.673	66.057	67.103	66.197	67.216	66.375	67.959	69.364
AB874624.1_Y/03	67.902	65.925	65.925	66.816	66.863	68.155	66.53	68.387	69.002	69.045	65.866	68.063	67.235	65.615	65.808	65.571	65.829	66.057	64.757	65.877	70.672	65.808	69.938	65.166	66.463	66.296	66.777	66.422	65.443	67.39	65.797	66.483	66.222	66.364	66.601	68.445	66.61	66.95	68.768	66.364	66.364	64.63	65.737	65.96	65.8	66.679	65.514	67.661	68.531
AB738415.1_Toyama	68.192	65.978	65.978	66.659	66.629	68.021	66.806	68.31	69.97	68.911	66.157	68.411	67.516	66.542	66.178	65.786	65.722	66.953	64.078	66.718	70.817	67.254	69.584	66.026	67.599	67.583	67.368	67.021	66.532	67.743	67.089	66.375	65.856	67.408	66.707	67.848	65.791	66.791	68.864	67.408	67.408	65.095	65.804	67.254	66.001	65.861	65.644	67.861	68.378
U26551.1_Shintoku	68.529	66.796	66.796	67.06	67.122	68.408	67.322	69.002	69.103	69.505	66.501	68.746	67.313	66.254	66.836	65.892	65.988	67.157	64.919	66.826	71.172	66.443	70.111	65.892	67.554	67.404	67.476	67.05	66.243	67.621	66.826	66.718	66.56	67.148	66.835	68.911	66.709	67.177	69.252	67.148	67.148	64.794	66.148	66.5	66.758	66.777	66.227	67.834	68.862
HQ896713.1_CAU_10-312	62.112	61.621	61.621	60.58	61.744	61.934	64.108	63.861	61.798	62.917	62.563	61.434	63.23	62.861	62.24	62.358	62.241	64.387	60.987	61.533	64.722	61.31	64.748	61.827	62.976	63.431	62.124	62.322	62.577	63.718	61.153	62.643	63.718	63.135	63.112	64.156	60.891	60.544	63.794	63.135	63.135	62.215	63.379	61.357	64.309	61.048	62.606	62.861	62.473
HQ185666.1_OH567	62.274	60.71	60.71	60.514	61.081	61.104	63.571	63.007	61.863	63.239	62.482	61.27	63.389	62.7	62.16	62.117	61.915	63.687	60.904	61.777	65.081	61.785	63.583	61.253	62.336	63.431	61.963	61.915	62.19	63.168	61.466	62.321	62.596	62.737	62.468	63.445	60.123	59.77	63.238	62.737	62.737	61.788	63.396	61.176	63.854	60.282	62.285	62.605	61.324
HQ185676.1_BK0830	62.846	61.301	61.301	60.918	61.671	61.114	63.816	63.647	62.196	63.963	63.128	62.013	63.712	62.708	62.49	62.686	62.168	64.238	60.913	62.512	65.38	62.282	63.903	61.998	62.585	63.516	62.293	62.331	62.519	63.724	61.965	62.409	62.605	63.3	63.12	64.085	60.216	60.435	63.802	63.3	63.3	61.715	63.324	61.594	64.018	60.375	62.931	63.252	61.91
AY795895.1_V508	62.975	61.513	61.513	60.388	61.031	61.803	65.022	63.35	61.754	63.454	62.055	61.491	63.92	62.998	61.973	62.256	62.134	64.292	61.621	61.835	64.224	61.595	64.87	61.639	62.555	63.489	62.183	61.888	62.329	63.621	61.439	62.62	63.456	63.352	62.927	64.604	61.114	59.761	63.674	63.352	63.352	61.861	64.148	61.626	64.677	61.27	63.3	62.436	62.529
HQ185655.1_YNR001	63.158	61.439	61.439	60.414	61.477	62.243	64.578	63.847	62.575	63.399	62.788	62.233	64.005	63.165	62.306	62.904	62.63	64.914	61.876	62.005	64.464	62.095	64.116	61.892	63.2	63.338	62.672	62.63	62.817	64.017	61.613	63.266	63.703	63.752	63.336	64.625	61.122	60.024	63.683	63.752	63.752	62.116	63.698	60.993	64.621	61.278	63.621	63.165	62.229
HQ185646.1_Wu82	62.678	61.292	61.292	60.926	61.413	61.438	63.966	63.246	62.107	63.797	62.723	61.516	63.626	63.1	62.563	62.358	62.322	64.232	61.153	62.344	65.234	62.03	63.818	61.664	62.737	63.51	62.205	62.322	62.512	63.405	61.712	62.563	62.839	63.293	62.871	63.841	60.542	59.94	63.477	63.293	63.293	62.035	63.793	61.504	64.246	60.7	62.526	63.006	61.902
HQ185635.1_BS347	62.91	61.613	61.613	61.148	61.88	62.152	64.429	63.603	62.179	63.471	62.715	61.426	64.012	63.013	62.233	62.19	62.476	64.381	61.474	61.77	64.471	61.531	64.498	61.573	62.81	63.739	62.117	62.07	62.102	63.477	61.539	62.875	63.472	63.444	62.944	65.005	61.048	60.369	63.691	63.444	63.444	62.207	63.785	61.904	64.472	61.205	62.679	63.252	62.546
X79442.1_Bristol	62.71	61.357	61.357	61.09	61.521	61.793	64.187	63.564	61.927	63.972	61.982	61.005	62.879	62.039	61.737	61.287	61.486	63.438	60.365	61.352	64.619	60.775	64.619	60.821	61.59	63.02	61.866	61.651	61.606	62.599	60.617	61.982	61.925	62.482	61.467	64.569	60.057	59.497	63.683	62.482	62.482	61.375	63.219	61.241	64.217	60.216	62.029	62.201	62.81
M74218.1_Cowden	71.377	67.913	67.913	69.12	70.306	69.818	69.292	71.626	74.739	70.751	67.282	67.716	67.54	68.836	67.93	68.794	68.919	67.989	67.651	68.452	87.922	67.146	72.832	68.459	67.589	68.425	68.877	67.93	67.417	68.191	66.922	69.132	68.258	67.854	67.989	70.78	66.415	69.093	76.264	67.854	67.854	67.598	68.61	68.918	69.79	66.405	68.673	68.885	70.116
[truncated: 116 more columns]
